# Supplementary material for: Tailoring Strength Training Prescriptions for People with Rheumatoid Arthritis: A Scoping Review
Source: Am J Lifestyle Med. 2022 Sep 9;18(2):200–15. doi: 10.1177/15598276221125415 (PMC10914594; doi:10.1177/15598276221125415)
Supplement: Supplemental Material - Tailoring Strength Training Prescriptions for People with Rheumatoid Arthritis: A Scoping Review [file sj-xls-1-ajl-10.1177_15598276221125415.xls]

## Sheet: Cover Page
Tailoring strength training prescriptions for people with rheumatoid arthritis: A scoping review
*Michael L. Wu;1 *Ma, J.K.;1,2 Tsui, K.;1 Hoens, A.M.;1,2 Linda C. Li;1,2
1University of British Columbia, 2329 West Mall, Vancouver, BC, Canada
2Arthritis Research Canada, 230-2238 Yukon St, Vancouver, BC, Canada
Journal: American Journal of Lifestyle Medicine
Correspondence: Jasmin Ma
Arthritis Research Canada
Jasmin.ma@ubc.ca
Table of Contents
1. Data Extraction Sheet

## Sheet: Extraction Sheet
			Exercise is Medicine	Chehade, 2019	Exercise is Medicine, 2019	Chiarlitti, 2019	Rausch Osthoff, 2018	Rausch Osthoff, 2018	Hernandez, 2017	Swardh, 2016	Cheatham, 2015	Cunningham, 2013	Nolte, 2013	Wing, 2012	Baillet, 2012	Hurkmans, 2011	Lemmey, 2011	Spanish Society of Rheumatology, 2011	Forestier, 2009	Hurkmans, 2009 Iversen, 2012	Metsios, 2008	Oldfield, 2008	Royal Dutch Society of Physical Therapy, 2008	Gossec, 2006	Pedersen, 2006	Hakkinen, 2004	Hammond, 2004	Stenstrom, 2003	Rall, 1996		Iversen, 2012 DISREGARD THIS COLUMN, COMBINED INTO HURKMANS, 2009
Evidence source details	Year of publication		No date	2019	2019	2019	2018	2018	2017	2016	2015	2013	2013	2012 *Note: Does not specify which recommendations are for RA and OA	2012	2011	2011	2011	2009	2009	2008	2008	2008	2006	2006	2004	2004	2003	1996		2012
	Title		Exercising with Rheumatoid Arthritis	Lifestyle Modification in Rheumatoid Arthritis: Dietary and Physical Ac- tivity Recommendations Based on Evidence	Being Active When You Have Rheumatoid Arthritis	EXERCISE PROGRAMMING FOR RHEUMATOID ARTHRITIS Considerations for Health Care Professionals	Effects of exercise and physical activity promotion: meta-analysis informing the 2018 EULAR recommendations for physical activity in people with rheumatoid arthritis, spondyloarthritis and hip/knee osteoarthritis	2018 EULAR recommendations for physical activity in people with inflammatory arthritis and osteoarthritis	Role of physical activity in the management and assessment of rheumatoid arthritis patients	Effects of aerobic and muscle strengthening exercise in adults with rheumatoid arthritis: a narrative review summarising a chapter in Physical activity in the prevention and treatment of disease (FYSS 2016)	Rheumatoid Arthritis: Exercise Programming for the Strength and Conditioning Professional	Nonpharmacological Treatment of Pain in Rheumatic Diseases and Other Musculoskeletal Pain Conditions	Exercise prescription in the management of rheumatoid arthritis	Exercise and Arthritis: Guidelines for the Fitness Professional	Efficacy of resistance exercises in rheumatoid arthritis: meta-analysis of randomized controlled trials	Physiotherapy in rheumatoid arthritis: development of a practice guideline	Efficacy of progressive resistance training for patients with rheumatoid arthritis and recommendations regarding its prescription	Update of the CLINICAL PRACTICE GUIDELINE FOR THE MANAGEMENT OF RHEUMATOID ARTHRITIS IN SPAIN	Non-drug treatment (excluding surgery) in rheumatoid arthritis: Clinical practice guidelines	Dynamic exercise programs (aerobic capacity and/or muscle strength training) in patients with rheumatoid arthritis (Review)	Rheumatoid arthritis, cardiovascular disease and physical exercise: a systematic review	Exercise therapy and orthotic devices in rheumatoid arthritis: evidence-based review	KNGF- Guideline for Physical Therapy in patients with rheumatoid arthritis	Nonpharmacological treatments in early rheumatoid arthritis: clinical practice guidelines based on published evidence and expert opinion	Evidence for prescribing exercise as therapy in chronic disease	Effectiveness and safety of strength training in rheumatoid arthritis	Rehabilitation in rheumatoid arthritis: A critical review	Evidence for the Benefit of Aerobic and Strengthening Exercise in Rheumatoid Arthritis	Body Composition, Metabolism, and Resistance Exercise in Patients with Rheumatoid Arthritis		Do Dynamic Strengthening and Aerobic Capacity Exercises Reduce Pain and Improve Functional Outcomes and Strength in People With Established Rheumatoid Arthritis?
	Type of article E.g., systematic review, scoping review, CPG, recommendation, etc.		Recommendation- S1	Review (unspecified)	Recommendation- S1	Recommendation- S1	Systematic Review with Meta Analysis	Evidence and Consensus Based Guideline (S3)	Review (unspecified)	Narrative Review	Review (unspecified)	Review (unspecified)	Review (unspecified)	Recommendation- S1	Systematic Review with Meta Analysis	Evidence and Consensus Based Guideline (S3)	Review (unspecified)	Evidence and Consensus Based Guideline (S3)	Evidence and Consensus Based Guideline (S3)	Systematic Review with Meta Analysis ** Including a LEAP article, Iversen, 2012, which analyzes this cochrane review	Systematic Review	Systematic review	Evidence-based guideline- S2E	Evidence and Consensus Based Guideline (S3)	Review (unspecified)	Review (unspecified)	Critical Review	Review (unspecified)	Review (unspecified)		DISREGARD THIS COLUMN, COMBINED INTO HURKMANS, 2009
	If Review: Number of studies analyzed			Unspecified			63 in total, 49 of which were included in the quantitative meta analysis	PICO 1: effectiveness, safety and feasibility of PA (RA): 34** PICO 2: facilitators and barriers towards PA (total) : 11 **A total of 96 articles were included in the SLR, but some in PICO 1 examined SpA and OA	15 (3 observational studies, 12 clinical trials)	17	Unspecified	Unspecified	60		10	8 for dynamic exercise as per Hurkmans, 2009 cochrane review # not needed, not a review	Unspecified			8	40 total 16 specifically on combination training (aerobic + ST)	For exercise: 9 (6 RCT, 1 SR, 1 Cochrane review, RAPIT trial) Of the above 6 RCT: 2 aerobic only, 1 non aerobic only, 3 combined aerobic + non aerobic For hydrotherapy: 2 RCT Orthotic devices: 4 randomized studies						17 articles from 15 RCTs
	Country of authorship team		USA	Lebanon Switzerland	USA	Canada	Switzerland Netherlands Denmark Finland Norway Germany	Switzerland Netherlands Germany England Sweden Norway Turkey Ireland Finland Portugal Belgium Cyprus	Spain	Sweden	USA	USA	South Africa	USA	France	Netherlands	Wales	Spain	France	Netherlands USA (IVERSEN, 2012)	England	New Zealand USA	Netherlands	France	Denmark	Finland	England	Sweden USA	USA		USA
	Objective(s) of the review or guideline Copy and paste or summarize exactly		Handout designed to be used by health care providers and exercise professionals to support their physical activity recommendations to patients/clients living with RA.	To describe a three-component lifestyle modification programme based on diet, physical activity and other recommendations, that seems to have positive effects in terms of disease progression and related outcomes.	Handout designed to be used by health care providers and exercise professionals to support their physical activity recommendations to patients/clients living with RA.	Describe some of the common challenges faced by people with RA when adopting an exercise program. We also offer practical strategies for managing symptoms and tailoring exercise to the needs and preferences of individuals to increase motivation and promote long-term adherence to exercise.	To evaluate the effectiveness of exercise and physical activity (PA) promotion on cardiovascular fitness, muscle strength, flexibility, neuromotor performance (eg, balance) and daily PA in people with rheumatoid arthritis (RA), spondyloarthritis (SpA) and hip/knee osteoarthritis (HOA/ KOA).	(1) to evaluate if the PH recommendations for PA are applicable for people with iA and OA (2) develop evidence-based recommendations on PA-promotion and -delivery in the management of people with iA and OA (3) formulate an educational and research agenda.	This work reviews the current evidence about the relationship between PA and RA, specifically how the former influences joint inflammation, disability, pain and quality of life in these individuals, and also how RA disease activity potentially impacts on PA in these patients. We purpose that periodic monitoring of PA using objective methods, as the accelerometry would help to better handling of R…	Reviewed the evidence available up to September 2015 on the effects of aerobic and muscle strengthening exercise in RA on cardiorespiratory fitness, muscle strength, activity limitations and pain. A further aim was to describe what types of activity the interventions were based on and to determine the quality of the evidence using the GRADE assessment.	This article will discuss the etiology, client presentation, medical manage- ment, exercise programming, types of exercise, and nutritional considerations for the adult client with RA.	To discuss each of the categories of non pharmacological intervention for adults, giving greater emphasis to those studies that have the strongest support on the basis of research evidence. When available, non pharmacological pain intervention for children will also be reviewed.	This article aims to give an overview of the physical status, physical activity levels and appropriate exercise prescription for patients with RA.	This article provides an overview of the key factors necessary to understand why and how exercise should be an integral part of the treatment plan for individuals with arthritis. After reading this article, the fitness professional will be able to design a safe and effective exercise program for clients.	Conducted a systematic review of the literature to determine whether resistance exercise effectively improves the above-mentioned parameters of RA (CVD risk, disability, functional capacity, muscle strength, pain, disease activity, functional capacity, quality of life, and structural damage). Finally, we assessed whether this treatment addition is clinically relevant, and evaluated its dependence…	To develop a set of recom- mendations including the initial diagnostic process, physiotherapy interventions and their evaluation.	1) Discuss efficacy and safety of progressive resistance training in restoring body composition and as treatment for RA. 2) To enable clinicians and relevant health professionals to prescribe appropriate PRT programs, the principles of PRT program design have been outlined, with particular reference made to experiences with RA patients	To update the 2007 Clinical Practice Guideline for the Management of Rheumatoid Arthritis in Spain	Because drugs do not halt joint destruction in rheumatoid arthritis (RA), non-drug treatments are an important adjunct to drug treatment. Establishing rules governing their use is difficult because treatment is multidisciplinary, complex, and difficult to assess. The aims of these guidelines were to (a) establish the indications for physical therapies and for educational, psychological, and other…	To assess the effectiveness and safety of short-term (< three months) and long-term (> three months) dynamic exercise therapy programs (aerobic capacity and/or muscle strength training), either land or water-based, for people with RA. To do this we updated a previous Cochrane review (van den Ende 1998) and made categories for the different forms of dynamic exercise programs.	We describe briefly the settings and types of exercise used for cardiovascular improvement in the general population. We then present systematic reviews of aerobic exercise interventions in RA and of the factors that may influence adherence to exercise in this disease. Finally, we give suggestions for exercise interventions suitable for improving the cardiovas- cular profile of people with RA and…	This review examines current evidence for the efficacy of exercise therapy and orthotic interventions in the treat- ment of RA. For exercise therapy studies, we evaluated the effect of treatment on clinical outcomes such as disease progression, where available, or subjective assess- ments of HRQL and functional impairment	This KNGF Guideline on Rheumatoid Arthritis intends to provide physical therapists with specific knowledge on the natural course of RA (including the associated pathophysiological processes), consequences of RA in general, consequences of RA that are modifiable by physical therapy, and information on the diagnostic and therapeutic process, including the most relevant scientific literature. This g…	To develop clinical practice guidelines for the use of nonpharmacological treatments in patients with early rheumatoid arthritis (RA), using the evidence-based approach and expert opinion.	The aim of this review is to provide the evidence for exercise as therapy. We also suggest how such therapy can be prescribed. However, the specific recommendations are only evidence-based for some few diseases. Nevertheless, based on evidence, experience and common sense, we have included suggestions for specific training modes in an attempt to make this review also of practical use. For each di…	As muscle weakness is common in patients with rheumatoid arthritis (RA), strength training is considered to be an important cornerstone of the nonpharmacological treatment. The training methods have varied widely between the studies. Thus, the purpose of this review is to discuss effectiveness and safety but also basic principles and specificity of strength training.	This article will review: why rehabilitation is needed in RA; which groups of people with RA need rehabilitation as a priority; the importance of early provision of specialist rheumatology care, patient education and promotion of self-management; and the evidence for the effectiveness of therapeutic interventions and multidisciplinary care. Future research directions will also be recommended.	The aim of the present study was to investigate the evidence for the benefit of aerobic and strengthening exercise in RA.	This article reviews the metabolic and body composition changes that are common to both RA and aging, with particular focus on the use of resistance exercise as a possible means of counteracting these changes.		Summarizes a Cochrane review on a single topic and presents clinical scenarios based on real patients or programs to illustrate how the results of the review can be used to directly inform clinical decisions. This article focuses on the use of exercise to manage symptoms of rheumatoid arthritis. Can dynamic exercise, both aerobic and strength training, improve function and well-being in individua…
	Target audience		Used by HCP to give to Patients	Unspecified	Used by HCP to give to Patients	HCPs	Unspecified	HCPs, patient organisations, and policy makers	HCPs	Clinicians	S&C professionals	Unclear	Unclear	Fitness Professional	Unclear	HCP (Physiotherapist)	HCP	HCPs	HCPs	HCPs	HCPs, Researchers	HCPs	HCPs (physical therapists who treat patients for health problems related to RA in a monodisciplinary or multidisciplinary setting)	HCPs (rheumatologists in France)	HCPs (paper is translated from book published by National Board of Health)	HCPs	HCPs (focus on rehabilitation care)	HCPs	HCPs		HCP
	Prescription parameters Use new line for each recommendation	Frequency #days/wk	At least 2-3 days per week	2-3 days per week	2-3 days/week	3 days per week (AEROBIC) Twice per week (FLEXIBILITY EXERCISE)		Each major muscle group should be trained 2–3 days/week	2-3 times per week	Muscle strengthening 2-3 times/week in combination with aerobic exercise 2-5 times/week	2-7 times per week	Twice per week	3 times/week	2-3 days per week	Summary 2 days per week to daily		2-3 days per week			2 days per week (IVERSEN, from CASE)	At least two sessions per week	Summary range of Aerobic + Non Aerobic Trials: 2-5x per week Overall recommendation: ST 2-3 times per week	2 days/week	Twice per week (From Individual Study)	At least 2x/week		2-3 times per week	2-3 times per week	ST Trial that was cited: 2-3 times per week		2 days per week
		Intensity	Light (a weight you can do 15-20 repetitions with) to moderate (weight you can do 10-15 repetition with)	Moderate	Perceived effort: Start with light effort, build up to medium or hard effort. (should not feel pain) Resistance: Weight that you can do 10-15 repetitions with to start	For those unfamiliar to training: Start with about 50-60% of maximum (resistance you can do 2 sets of 12 repetitions with) Increase intensity once comfortable exercising: Can increase intensity to a resistance you can do 6-8 repetitions with	The recommended intensity varies from moderate to vigorous High intensities appear to be effective and feasible: High intensity training up to 80% one-repetition-movement appears to be effective and feasible in people with RA	Older persons beginning exercise or sedentary persons beginning resistance training: Improve strength: 40-50% of the 1RM (very light to light intensity) Older Adults: Improve power: 20-50%1RM Novice to intermediate exercisers: Improved strength: 60-70% of the 1RM (moderate to hard intensity) Experienced strength trainers: Improved strength: >=80% of the 1RM (hard to very hard intensity) Improved …	Moderate to hard (ie: 50-80% MVC)	The maximal load to be lifted through the entire ROM for 8-12 reps	30–100% of 1RM		Low to moderate load (40-70% of one repetition, maximum)	Start low (~10% of max): The client performs exercises with a relatively low amount of weight to start, about 10% of maximum,	Summary 30-100% of maximal load Trend for higher efficacy at higher intensities: However, a trend towards higher efficacy was observed for studies with resistance exercise >=80% maximum load	Sufficient intensity to improve aerobic capacity and/or muscle strength (in particular high intensive exercise)	80% 1RM (enough resistance to keep repetition range between 6-12).	High resistance for improving strength: To increase muscular strength, few repetitions with high resistance are recommended To improve resistance, low load: And to improve resistance, many repetitions with a low load are recommended.	Moderate or high-intensity strengthening (50–80% of the maximum voluntary contraction).	60%1RM (once joint inflammation subsided) (IVERSEN, from CASE)	High intensity more effective: However, high-intensity resistance exercise programmes represent a more effective means for increasing muscular strength compared with low-intensity training and range-of-motion exercises, without any evidence of aggravation of joint symptoms	70% MVC (reported in 1 study) Overall Recommendation: moderate to hard	Ultimately high intensity is required for increased muscle power and endurance: Minimum initial intensity of 30 to 50 percent of the 1-repetition maximum (1RM) Patients with RA (including those with high disease activity) require a high-intensity exercise program to increase aerobic capacity and muscle power and/or muscle endurance Medium intensity for select patient situations: • who have prosth…		Provides example of cycling at "high load" to strengthen legs	Maximal strength/"hypertrophic training": (60–85% of 1 repetition maximum, 1RM) Explosive strength/power training: 30 to 60% of 1 RM, but contraction/movement velocity must be much higher than in typical strength training, above Endurance strength: This training protocol requires light loads (0–30% and/or 20–60% of 1 RM) ST ( particularly at high intensity) was more effective than aerobic trainin…	(50–80% of maximal voluntary contraction)	moderate to hard (i.e., 50 – 80% of a maximal voluntary contraction) Sufficient exercise load may be required for benefits: The studies failing to show exercise benefits might either have been using too low an exercise load (39 – 41,48) or had poor statistical power (28,33).	ST Trial that was cited: Initially at 40% 1RM, but worked up to 70-80% 1RM over 6 month period		60%1RM (once joint inflammation subsided)
		Time Minutes, seconds						No specific duration of training has been identified for effectiveness.	20-30 minutes		15–60 min		Isometric contractions Held for six seconds		Summary of Duration of Session 15-75 minutes 3-104 wk programs							Summary range: 10-45 minutes/session		45 minutes per session (From Individual Study)	(Example of bicycle program, should be accompanied by progresive ST of all other muscle groups) 30 second set at high load on bicycle		Longer term programs are more likely to be effective: Behavioural based exercise education, supporting people in increasing their use of exercise over a number of weeks or months is most likely to enable people to achieve this, rather than simple provision of short training and education sessions, supported by leaflets, as is common practice in the UK at present	Range of session durations of included studies: 10-90 minutes Range of program duration of included studies: 1-24 months
		Type/Modality	Which joints to exercise: Exercise all major muscle groups but concentrate more on muscles surrounding the affected joints first. This will help strengthen and stabilize them. How to reduce joint stress: Exercise in the water with light resistance to reduce stress on the joints. Water exercise conditions muscles through a full, pain-free range of motion. Machines vs free weights: Exercise with a …	Which muscles to exercise: Exercises that involve the large muscle groups of the upper and lower extremities, as well as hand-strengthening exercises, have been shown to be effective Supervision in initial stages: physical activity, in groups or individually, should be initially supervised by an experienced exercise professional so that the programme can be tailored for, and adapted to, the disea…	Hand weights, resistance bands, weight machines or your own body (for example, wall push-ups or sit-to- stands).	Target major muscle groups (e.g., chest, back, gluteals, quadriceps) "Encourage basic exercises" Machines are often advantageous at the beginning, but can transition to free weights: The use of strength training machines is often advantageous because they help to control the movement of weight in one plane. Once these movements become more natural, a transition to free weights can be considered f…		Which muscles to train: Resistance exercises involving each major muscle group are recommended. What equipment to use: A variety of exercise equipment and/or body weight can be used to perform these exercises. No evidence on the superiority of specific delivery modes was found: The delivery modes of PA-interventions vary considerably and are mostly described as ‘land-based and/ or water-based’ an…	Movements should be smooth Various exercise/contraction type and equipment may be used: Exercises may be static or dynamic, done against body weight or with different kinds of equipment (resistance training equipment, pulley apparatuses, dumbbells, or elastic bands). Supervised vs home based: There is no clear evidence of the superiority of supervised strengthening exercises versus home-based exe…	Suitable forms of muscle strengthening activity can be with machines or rubber expanders	Resistance training may include a combination of isometric exercises, elastic bands, machines, and free weights		Isometric exercises may simulate everyday tasks: It is practical for patients with RA to strengthen muscles isometrically because many everyday tasks use isometric contractions. Combination of isometric, dynamic, and mass muscle contractions may provide greatest benefit: In addition, isometric or dynamic muscle work, combined with mass muscle contractions, using normal patterns, may provide the g…	Muscle groups to train: All major muscle groups should be included. Equipment to use: The more traditional form of resistance training is isotonic exercising/ active strengthening, which typically is undertaken using machines, handheld weights (e.g., dumbbells), or resistance bands.	Summary of exercises used in studies: Supervised quadricep: 2 Non supervised shoulder: 1 Hand resistance exercise: 1 Supervised leg and arm: 2 Non supervised trunk, leg and arm: 2 Non supervised quadricep: 1 Supervised quadriceps and shoulder: 1 Home based vs supervised: no suggested difference yet: Subgroup analysis results do not suggest that supervised exercises are associated with better resu…	Type of exercise would depend on resources and patient preferences: As there is no evidence on the optimal mode of delivery, the Guideline Steering committee could not recommend specific forms of exercise therapy (e.g. land-based or water-based, group or individual basis) and concluded that the mode of deli- very would be dependent on the available practice facilities or the patient’s preferences	Machines and Freeweights have their own benefits: Machines with weight increments are recommended for safety, but free weights provide variety and better simulate ADLs. Compound exercises. Controlled movement: 2 second concentric, 4 second eccentric. Exercises involving large muscle groups are usually prescribed (e.g., leg press; chest press; leg extension; seated rowing; leg curl; triceps extens…	Dynamic exercise has better performance and functional effects than isometric: Moderate or high intensity dynamic exercises are well tolerated in stable patients and have a better effect on muscular performance and function than low intensity or isometric exercises (DYNAMIC EXERCISE) Both group and individual programs are equally effective (van den Ende, 2006) (GENERAL PA)	Isometric or dynamic, including isokinetic	No high quality studies indicating differences in effectiveness of land vs water training, choose setting based on goals/preferences: In the absence of high-quality studies indicating the superiority of either land-based or water-based dynamic exercise therapy, the decision on land or water-based exercise therapy should be based on the preferences of the patients themselves or the goals to be rea…		1 included study had muscle strength exercise as part of circuit 1 included study used dynamic and Isometric knee and shoulder strengthening exercises	Guideline focuses on exercise therapy supervised by a physical therapist Exercises for all major muscle groups Setting is dependent on resource availablity and preference: The exercise program can be administered in groups and/or may include exercising in water, depending on the available facilities and the patient’s preferences.	Muscle strength exercises are advisable Exercises for major muscle groups in the upper and lower limbs and trunk: 35 followed a strength training program designed to strengthen the major muscle groups in the upper and lower limbs and trunk via exercises against gravity or various loads. (from individual study)	Benefits of weight bearing exercises: Some patients can benefit from weight-bearing activities, which perhaps provide greater protection against loss of bone minerals. Acknowledges that same patients can do weight bearing activity: The physical training should be adapted to the disease activity and symptoms in the individual patient and should consist of endurance training in the form of non-body…	All major muscle groups should be trained: it is important to train all major muscle groups of the upper and lower extremities and the trunk as well, and not only the affected site. Various methods of applying load were used in the included studies: Exercises have been carried out by using dynamometers, cycle ergometers, elastic bands, dumbbells, water, or body weight as resistance		Different types of muscle contraction and equipment may be used: Exercises may be static or dynamic and performed against body weight or with various types of equipment, including resistance training equipment, pulley apparatus, dumbbells, or elastic bands. Evidence has shown benefits for clinical, community based or home based programs: Most exercise programs were performed in a clinical environ…	ST trials cited were whole body programs		Movements trained: Shoulder and elbow flexors and extensors, wrist flexors and extensors, forearm pronators and supinators, hip and knee flexors and extensors (FROM INDIVIDUAL CASE)
		Volume # of exercises, sets, reps	1-3 sets of 10-15 repetitions	8-10 exercises of large muscle groups 2-3 sets 8-12 reps/exercise	2-3 sets 10-15 repetitions	6-8 exercises of major muscle groups: (e.g., chest, back, gluteals, quadriceps) Start with 2 sets of 12 repetitions if unfamiliar to training The number of repetitions per set depends on the intensity: You can increase the intensity by decreasing repetitions		Sets: Two to four sets are recommended for most adults to improve strength and power. A single set of resistance exercise can be effective especially among older and novice exercisers. Repetitions: 8–12 repetitions are recommended to improve strength and power in most adults. 10–15 repetitions are effective in improving strength in middle- aged and older persons starting exercise	Movements should be performed 8-10 times twice a day	8-10 exercises 3 sets 8-12 repetitions	1–4 sets of 5–30 repetitions		Dynamic exercise: 1-3 sets. 8-15 repetitions (considered moderate to high repetitions) Isometric: 5-10 repetitions each held for six seconds	One or more sets of 10 to 15 repetitions per exercise per session	# of sets range: 1-4 # of Repetitions range: 5-30		Usually prescribe 6-10 exercises. 2-3 sets per exercise, but single set (at sufficient intensity) can be used to reduce time required. Reps performed varies by intensity: It should be noted that even when the relative intensity is fixed (e.g., 80% 1-RM), the maximum number of repetitions that can be performed varies for different exercises No magic number: It needs to be stated that there is no ‘…	Low repetitions for muscular strength, high repetitions for resistance: To increase muscular strength, few repetitions with high resistance are recommended, and to improve resistance, many repetitions with a low load are recommended.		10-12 repetitions once joint inflammation subsided (IVERSEN, FROM CASE)	8-10 exercises incorporating different muscle groups One set of 10-15 repetitions per exercise		8-10 exercises 8-12 repetitions		(Example of bicycle program, should be accompanied by progresive ST of all other muscle groups) 3-5 sets of cycling	Maximal strength/"hypertrophic training": 3 to 8 (-12) repetitions per set Explosive strength/power training: 5 to 10 repetitions per set Endurance strength: high number of repetitions (30 or 10–30) per set.					10-12 repetitions once joint inflammation subsided (FROM INDIVIDUAL CASE)
		Progression E.g., how to change intensity	How to increase volume: Start with 10 to 15 repetitions. Build up to 15 to 20 repetitions before you add another set. Start slowly. Over time, add to the intensity and length of your workouts.		Increasing intensity: Once you can do 15 repetitions 3 times, increase weight 5%-10%.	Encourage incremental resistance changes Start slow: Because people with RA may already have joint damage and are often worried about exercising, it is especially important that sedentary individuals begin exercising slowly. Different variables can be manipulated: For example, you can increase intensity (while decreasing repetitions), or increase the number of sets Transitioning from machine to f…		A gradual progression of greater resistance and/or more repetitions per set and/or increasing frequency is recommended.	Increase weight slowly and it should not cause pain: The weight must be increased slowly and always that it does not cause pain. Progression should be supervised or under professional guidance: Progressive adjustment of the load is recommended in a supervised clinical environment or at home under professional guidance.	Intensity should be increased gradually and exercises should be adjusted to fluctuations of the disease: According to clinical experience, the intensity or load of exercise should be slowly introduced and increased gradually during periods of at least 2– 3 weeks in order to reduce the risk of aggravating symptoms. It is also important to adjust exercise to fluctuations of the disease.	Progression should be slow in the Cognitive stage (developing the basic movement patterns): The S&C professional needs to systematically progress the client and allow time to monitor for postexercise symptoms and allow proper adaptation. Pain-free activity and slow progressions are the focus of this stage. Progression should be slow in the Associative stage (refining the movement patterns): This …	Slow and gradual progression: It is recommended that exercise programs follow a slow and gradual progression, otherwise individuals may be at risk of increased pain and injury that may lead to lack of adherence and program discontinuation.	Progression through learning isotonic exercise movements: Isotonic exercise is a dynamic form of exercise. It follows a natural progression: assisted contractions, movements without resistance, non-weightbearing movements, movements against gravity and movements against resistance	Progress weight by about 10% per week as tolerated (slow and gradual)			Start at low intensity: Start program at a lower intensity though to provide time for adaptation and reduce occurence of injury/dropout Increase intensity: Increase the intensity to provide progressive overload. Manipulate variables at plateau: If plateau is reached, manipulate other variables to provide an unfamiliar stimilus. Monitor: Monitor joint pain, stability, propioception and ROM to dete…			(FROM INDIVIDUAL CASE) Resistance was progressed as Tolerated and as disease activity subsided: Example Supervised strength training began with 1-kg weights for 8 repe- titions and progressed to 10 repeti- tions with 1- to 1.5-kg weights for the shoulder and elbow flexors and extensors. Active exercises for the wrist flexors and extensors and the forearm pronators and supinators were performed wi…			Gradual progression, with targets that can be achieved by the patient: Targets should not differ too much from the pa- tient’s current physical activity behavior, should allow gradual extension and should be easily achievable for the patient.			Progressive increase in volume is important: In addition to the sufficient intensity of loading, the fre- quency, a progressive increase in the overall amount (volume) of each training session are important variables to optimize training stimuli.		Progressive adjustment of the load is recommended: The exercise loads of most of the strengthening exercise programs were progressively ad- justed, starting at 30–50% and increasing to 80% of maximum, which was defined as the percentage of either 1 repetition maximum (32,42,47), one maximum voluntary contraction (41,45), maximum speed (44), or as maximal subjective exertion (40).			(FROM INDIVIDUAL CASE) Resistance was progressed as Tolerated and as disease activity subsided: Example Supervised strength training began with 1-kg weights for 8 repe- titions and progressed to 10 repeti- tions with 1- to 1.5-kg weights for the shoulder and elbow flexors and extensors. Active exercises for the wrist flexors and extensors and the forearm pronators and supinators were performed wi…
Strength Training Prescription		Rest	Between sessions: Plan for one day of rest between sessions Within sessions: Take frequent breaks as needed.	Don't train daily	Rest day in between sessions Recovery in between session: Eating healthy food and getting at least 7 to 8 hours of quality sleep per night are essential to muscle and joint recovery.	Encourage balancing periods of activity with rest		Between sets: Rest intervals of 2–3 min between each set of repetitions are effective. Between sessions: A rest of ≥48 hours between sessions for any single muscle group is recommended.									1-2 minutes rests between sets; inversely related to intensity At least 48 hours between sessions for recovery/adaptation						Training should be on non consecutive days		(Example of bicycle program, should be accompanied by progresive ST of all other muscle groups) 30 second rest between sets (if set is 30 seconds)
		Goals What the program should focus on	Symptoms: Reduce pain and joint stiffness Body composition: Reverse muscle atrophy Strength:Strengthen muscles surrounding affected joint(s). Improve functional ability	ST specific: Muscle hypertrophy and strengthening General treatment goals: the treatment of rheumatoid arthritis aims to relieve pain, prevent articular and organ damage and postpone physical disability (GENERAL TREATMENT).	Increasing strength Reverse a severe form of muscle loss, called sarcopenia (should say cachexia but incorrectly identified in guideline)	General goals of progressive resistance training: Effective in building strong muscles and bones and in improving function Individual requirements: Assessing and identifying individual requirements allows the development of tailored programs that can address what is needed most (e.g., strength, power, flexibility, balance, aerobic, or a combination of these).		Individuals aims with regular evaluation: The PA-interventions should be based on individual aims, which should be regularly evaluated. This can be done by PA assessments and any other assessments related to the individual aim (performance based tests, patient reported outcome measures, self monitoring tools (eg: fitbits)	The strengthening exercises are designed to increase the joint stability.		Strength/stability: The program goal should be to increase basic muscular strength and joint stability. Client goals: The initial interview will provide insight into the client’s goals, physical abilities, current and past exercise experience, comorbidities, and medications.	Joint protection	Goals of the patient: Exercise variables (frequency, intensity, duration and type) need to be manipulated according to the current disease activity, biomechanical integrity of the joints involved, fitness level and goals of the patient with rheumatoid arthritis). Build muscle strength: Adequate muscle strength and endurance functions to absorb impact and shock in weight bearing, and optimal stren…	Muscle strength and joint support: Increase strength and enhance the capability of muscles to support the joints of the body. Meeting the needs and expectations of client: The key to an arthritis exercise program is to identify an exercise regimen that best meets an individual’s needs and expectations. It must be safe, effective, and personally enjoyable. (GENERAL PA)		Tailored, individualized goals: Based on the initial assessment (specific activity limitations, specific impairments of function or structures) health status and environmental and personal factors(motivations, favorable and unfavorable factors), individual treatment goals should be defined	Body composition changes: Counteracting the effects of rheumatoid cachexia by restoring muscle mass and reducing adiposity (especially central stores) Improving strength and thus helping to restore function Improve balance and bone density: Lowering osteo- porotic fracture risk by increasing bone mass and by improving strength and balance, reduc- ing the likelihood of falling Client's specific go…	These exercises are intended to improve muscular strength, resistance and power General Rehab: Its main purpose in RA is to treat the consequences of the disease (pain, muscular weakness, limitations in the activities of daily living...) and to prevent functional decline. Identify patient needs	Goals of general physical management (non pharmacological or surgical): Its main aim is to reduce pain, prevent and contain joint destruction, prevent the loss of function in daily activity and at work, and optimise quality of life	There is no cure for RA at present, so treatments such as exercise aim to relieve pain and stiffness and improve your ability to move (general PA)	Function, physical capacity, and cardiovascular fitness: Thus far, the main objectives of exercise therapy in RA have been to maintain functional ability and improvement of physical capacity [78]. Exercise programmes with the specific purpose of improving cardiovascular fitness and reduced CVD mortality have attracted only minimal attention in this population. (GENERAL PA) Personal preferences an…	Goals of exercise: American College of Rheumatology (ACR) [1] and Ottawa Panel [8] recom- mend the use of exercise therapy in RA patients for improvement of joint mobility, muscle strength and overall physical function without detrimental effects on joint symptoms or fatigue, as well as for maintaining overall patient HRQL (GENERAL PA) Of these benefits/goals, ST is particularly recommended for m…	Increase muscle power (ST Specific) Patient's goals (general physical therapy) Improve everyday functional status and social participation by increasing muscle power , aerobic performance, ROM, joint stability, and coordination (general exercise therapy)		(GENERAL PA): The physical training aims to improve fitness and muscle strength as well as to provide instruction in appropriate patterns of movement. In addition, a long-term goal is to prevent early death from cardiovascular disease ST is to be adapted to disease activity and symptoms of individual patient	Maximal strength/"hypertrophic training": prevent muscle atrophy and to increase muscle mass.		goals of general RA treatment: The treatment of RA focuses on decreasing inflammatory activity and symptoms, limiting joint destruction and dis- ability, and improving health related quality of life.
		Sustained performance/participation Adherence/motivational factors	Enjoyment: Choose activities you enjoy		Be Active with a Friend: Find a friend and set up a walking schedule or find out about programs in your community. Start slowly. Those who are active with a buddy tend to stick with it longer than those who go it alone.	Keep the program accessible and enjoyable: Finding a range of activities (e.g., sports or recreation) and environments (e.g., inside, outside, individual, or group) that are accessible and enjoyable is important so that exercising won’t be considered a tedious and inconvenient responsibility. Incorporate training into sedentary or required activities: Promoting breaks in sedentary behaviors (sett…	Exercise setting: compliance between those with supervised and home exercises seems to vary. Attendance rate tends to decline over time Behavioural change techniques: long term adherence implies a change in lifestyle, which can be supported by interventions based on BCTs Exercising below the recommended levels may still be of benefit: Starting and maintaining regular exercise in all four dimensio…	Behavioural change techniques: Physical activity interventions should always include behavioural change techniques (BCT) to promote long term adherence Gradual progression of exercise: A gradual progression of exercise volume by adjusting exercise duration, frequency and/or intensity is reasonable until the desired exercise goal (maintenance) is attained. This approach may enhance adherence and r…	Collaboration, promotion of PA and encouragement must be done across all HCPs in patient's care: Adherence is difficult to maintain in long-term programs. To this end, physicians must be in contact with other health professionals (i.e., occupational therapists, nurses, dietitians, psychologists, and social workers) in order to support and motivate patients by helping them to cope with the disease…	Self efficacy, social support, and outcome expectations influence maintained participation: Factors shown to have an impact on maintaining phys- ical activity in RA are self-efficacy, social support and outcome expectations related to physical activity For a program to be sustainable, it should be something that can be done independently from HCP: As RA is a life long disease, it is important to …	The effects of fatigue and the client’s perceived exercise benefits and barriers have been reported to influence exercise participation	Slow and gradual progression to reduce risk of injury: It is recommended that exercise programs follow a slow and gradual progression, otherwise individuals may be at risk of increased pain and injury that may lead to lack of adherence and program discontinuation.	Promotion of goals and benefits of program: A patient education programme that includes an explanation of the goals and benefits of exercise could possibly improve long-term compliance			Integrate PA into everyday life, structured activities (ie: sport), or community exercise programs: The physiotherapist should also educate the patient about ways to maintain the targets they have achieved during the physiotherapy treatment. Such advice may include tips for maintaining healthy physical activity behaviour in everyday life, or may involve helping the patient take up regular exercis…	Limiting frequency: In addition to facilitat- ing recovery, limiting PRT sessions to two or three times per week should also enhance adher- ence to the training program, as time constraint (i.e., ‘insufficient time’) is a common reason for not commencing or dropping out of structured exercise programs Limiting session time: Programs that require sessions lasting in excess of 1 h have been shown t…	Specific recommendations are needed for compliance: The patient should receive specific recommendations about the exercise program, including frequency, intensity, type, duration, how to progress, materials needed, and time of day and place to perform the exercise (in the patient’s own home or another place) (McDermott, 2006). Exercise instructions are often imprecise or inappropriate, and this l…		Self management strategies may lead to improved adherence: M.K.’s sessions included the use of modalities to reduce pain and inflammation and education regarding activity modifications to address fatigue and pain. These self-management techniques were not provided in the studies and may have led to improved self- efficacy for disease management and adherence to exercise.(IVERSEN, FROM CASE)	Notes Lack of evidence, but better functional ability and strong social support may play a role: In summary, adherence to exercise has not been adequately studied in RA. High-quality evidence is rare, and appears to suggest that well-controlled disease, better functional ability and strong social structure may facilitate adherence to exercise by patients with RA. For people with severe disease, l…		Ensure that the early stages of behavior change are addressed to facilitate sustained participation: The physical therapist should be aware that behavior change is not an event but a process, which involves at least three stages: the motivational stage, the initial change stage, and the stage in which the intended behavior is maintained. It is important for the therapist to assess what stage the …			Incorporate exercise into normal lifestyle: rehabilitation should be focused to make the RA patients adopt physical exercise as a part of their normal lifestyle to obtain long-term results. Flexible exercise prescription: Long-term compliance also improves if the patients are aware of their bodies’ response to different exercises and if they learn to modify various training programs according to …					Self management strategies may lead to improved adherence: M.K.’s sessions included the use of modalities to reduce pain and inflammation and education regarding activity modifications to address fatigue and pain. These self-management techniques were not provided in the studies and may have led to improved self- efficacy for disease management and adherence to exercise.
		Other	Avoid holding your breath: Avoid holding your breath when lifting. This can cause large changes in blood pressure. That change may increase the risk of passing out or developing abnormal heart rhythms. This is especially true if you also have high blood pressure.							Not enough evidence for a dose response relationship: There is still not enough evidence to support a dose–response relationship between, on the one hand, the dose of aerobic or muscle strengthening exercise and, on the other hand, the effect on, for example, activity limitation, cardiorespiratory fitness, muscle strength and pain	Duration: 3–104 wk For anaerobic assessment, clients with RA may be able to undergo a 10, 3, or 1 repetition maximum (1RM) test for all major muscle groups.		No one size fits all for variables: Exercise variables (frequency, intensity, duration and type) need to be manipulated according to the current disease activity, biomechanical integrity of the joints involved, fitness level and goals of the patient with rheumatoid arthritis). Exercise testing may be problematic in this patient group because performance is primarily limited by joint pain, instead…			For measuring muscle strength, the Hand Held Dynamometer was recommended. The HandHeld Dynamometer is suitable for measuring muscle strength of almost all clinically relevant muscles (as well in the upper extremities as in lower extremities).	Avoid Valsalva maneuver: Breathing should be continuous, to avoid a Valsalva’s maneuver and the resultant rises in blood pressure (BP) Adjust training load when resuming: If training stops, upon resumption of training, loads (i.e., the weight lifted) should be adjusted to account for the loss of strength due to detrain- ing.			In the one trial that included an economic analysis, long-term aerobic capacity and muscle strength training was not cost effective compared to physi- cal therapy, if considered necessary by the treating rheumatologist (De Jong 2003) (Original paper) In this case, manual muscle testing was used rather than a dynamometer, and scores for manual muscle testing improved up to one full grade for the u…			Muscle power can be assessed with hand held dynamometer		The therapist can measure the muscle strength at the start of training, after 3 months and thereafter once a year.			A number of studies reported using 1 repetition maximum or 1 maximal voluntary contraction as a method to determine strength (32,41,42,45,47). There is some evidence, however, that this may not be a valid or appropriate method to describe strength in RA (24). Valid, well-described, and standardized methods to assess strength to determine initial exercise loads and to measure progress are required.			In this case, manual muscle testing was used rather than a dynamometer, and scores for manual muscle testing improved up to one full grade for the upper and lower extremities.
	Consideration of Individual characteristics	Age						Intensity and volume can be tailored based on age, as above.					Acknowledges that strengthening exercise prescription must be tailored to the needs of the patient with RA, taking into consideration age		These findings should not be generalized to the older RA population: Only two studies evaluated the benefit of resistance exercises in early RA, and most of the studies included middle-aged RA patients. Thus, our results should not be generalized to the older RA population, who are more likely to suffer from sarcopenia and may benefit the most from resistance exercise		Recommended, safe and well tolerated at all ages Alternating days: Training on alternate days is important, particularly for untrained and/or elderly individuals, to allow for adequate time for recovery and adaptation
		RA severity			Reducing inflammation in active or newly diagnosed RA: If your RA is active or newly diagnosed, talk with your arthritis specialist/rheumatologist about changing medications to reduce inflammation							People with hypermobile joints should stretch to the point of slight resistance: : To further optimize gains, it is recommended that individuals with rheumatic disease, particularly those with joint hypermobility, stretch to the point of slight resistance to avoid pain secondary to exercise.	Acknowledges that strengthening exercise prescription must be tailored to the needs of the patient with RA, taking into consideration disease severity and amount of joint destruction			Effective and safe both in early RA and active disease: The effectiveness and safety of dynamic exercise therapy has also been established in patients with active disease and in patients with early RA		Most research has been done on patients with lower levels of disability: However, an important limitation is that most of the work has been done in patients who are in functional classes I and II, and very few studies include patients in classes III and IV (Bilberg, 2005)	Recommended for all patients/stages, but especially for those with muscle weakness: Strengthening exercises are recommended at all stages of RA (grade B). They are indicated in all patients with RA but in particular in patients with an isolated or global decrease in muscular strength.	Amount of active inflammation may dictate exercise intensity; M.K.’s program exercise began at a low intensity due to the presence of active inflammation and pain, whereas the intensity used in the clinical trials was moderate. (IVERSEN, FROM CASE)	Those with good overall physical ability (mostly those with little current inflammation and little accumulated permanent joint damage): Pharmacotherapy for maintenance, Resistance training to maintain a good level of MSK mobility and function Those with lots of current inflammation, little structural damage: Aggressive pharmacotherapy to reduce active inflammation, exercise for maintenance of goo…		May consider lower intensity depending on radiographic damage, physical impairments and fear of movement					Most studies include patients with functional independence. However, a recent case study showed that exercise can be beneficial for a patient with very severe disease: Patients investigated in the studies included in the present review were generally functionally independent, as indicated by ARA functional class, and in a stable phase of their disease. Some support for the safety and benefit of e…			Amount of active inflammation may dictate exercise intensity; M.K.’s program exercise began at a low intensity due to the presence of active inflammation and pain, whereas the intensity used in the clinical trials was moderate.
		IA vs RA
		ST experience	Start with shorter sessions: If you have been inactive for a long time, start with shorter sessions (10 to 15 minutes). (AEROBIC)		Check with your health care provider if you have other health problems or have been inactive for a long time.	Use lighter machine weights if unfamiliar to training: For those unfamiliar to training, begin with 2 sets of 12 repetitions using lighter machine weights (about 50% to 60% of the individual’s maximum) Exercise specialists can be helpful for those with little experience: Exercise specialists can play a primary role in helping people with RA learn to listen to their bodies to exercise safely, espe…		Intensity and volume can be tailored, as above			When it comes to exercise and movement, patients with RA may be in different stages of learning (cognitive, associative, and autonomous). Depending on the stage, progression may need to be approached differently as explained above. Additional considerations in each stage: Cognitive: Clients in this stage may lack past exercise experience or refrained from exercise because of their symptoms. Patie…	People who are deconditioned or have difficulty with PA may benefit from supervised activity: Patients with rheumatic diseases and musculoskeletal pain who are severely deconditioned and/or have significant difficulty with physical activity may benefit from beginning with appropriate conditioning opportunities supervised by professionals, with the healthcare team helping to monitor progress	Acknowledges that strengthening exercise prescription must be tailored to the needs of the patient with RA, taking into consideration strength	Test fitness levels to guide program design: Designing an exercise regimen to address a client’s individual level of fitness. Individuals with arthritis generally tolerate symptom-limited exercise testing to determine fitness levels. (GENERAL PA)			Complicated exercise not necessary: 'Untrained individuals will readily respond physiologically to most protocols, it is unnecessary to devise complicated or sophisticated programs, such as one might do for elite athletes. Alternating days: Training on alternate days is important, particularly for untrained and/or elderly individuals, to allow for adequate time for recovery and adaptation Minimum…
	Barrier(s) addressed - Knowledge of exercise techniques and prescription principals. - Equipment knowledge - Experimenting/finding limits - Memory (brain fog) - Stiffness - Anatomical changes - Flexible plans (e.g., action planning) - RA-specific resources - Sleep - Mental health - Medication effects (specific to exercise) - Flexible exercise prescription - Variety in exercise type - Exercise loc…	Pain	Warm up and cool down: A long warm-up and gradual cool down may help you avoid additional joint pain. Medication: plan to exercise when your pain medication is most effective.		Time of day: Try to be active when pain levels are lowest Gradually increasing range of motion: Some parts of an exercise may be more or less comfortable as you move. To start, move in the ranges that are more comfortable. Gradually add more range as your pain lessens and you get stronger. Adapting exercise during session: If you have pain during an exercise, lower the resistance, use a different…	Modifying positions/movements based on pain: Important to identify the need to modify certain positions that may be painful or uncomfortable because of stiffness, soreness, or inflammation. For individuals with painful knees, a shallower range of motion in exercises such as lunges, or squats, may be beneficial in allowing clients to progress slowly. When a client has stiff or painful wrists, push…		Medication: use pain medication prior to exercising Time of day: Exercise when pain is typically least severe		Can use devices to facilitate pain: Wrist orthosis or specially adapted shoes or insoles can be introduced to facilitate exercise if pain is present.				Warm up and cool down to protect joints and prevent pain: Incorporating an adequate warm-up and cool down in the exercise plan to protect joints and decrease the potential of pain.						Included in every session was joint protection education, information on how to modify activities to address fatigue and pain, support for good decision making, and emphasis on the importance of taking medicines as prescribed/ (FROM INDIVIDUAL CASE)						When pain leads to immobilization isometric and electrical muscular stimulation can be used. ST can be used before immoblization to minimize losses in strength: Pain and joint swelling during the inflammatory process of RA and sometimes operations lead to decreased activity and immobilization. Various forms of rehabilitative programs during immobilization, such as isometric strength training comb…					Included in every session was joint protection education, information on how to modify activities to address fatigue and pain, support for good decision making, and emphasis on the importance of taking medicines as prescribed/ (FROM INDIVIDUAL CASE)
		Stiffness			Time of day: Try to be active when pain levels and stiffness are lowest, such as late afternoon. Avoid morning stiffness	Modifying positions/movements based on stiffness: Important to identify the need to modify certain positions that may be painful or uncomfortable because of stiffness, soreness, or inflammation Incorporate activities to promote flexibility and range of motion: Addressing potential concerns regarding stiffness or muscular soreness may be targeted by prescribing flexibility and range of motion acti…					Incorporating stretching and MFR may help with stiffness: Proper programming of stretching and MFR may effectively restore muscle length and symmetry, increase joint mobility, and decrease pain and stiffness in individuals with RA.												This program can be supplemented by ROM exercises to maintain joint mobility. Depending on individual therapeutic goals, exercises to improve stability or coordination can also be added to the program.
		Flexible exercise prescriptions	Monitor symptoms: Adjust your workouts based on your symptoms. Time commitment: Divide your activity into many short sessions during the day.		Do what you enjoy: There is no one best way to be active with RA. Use your “likes” to guide your active lifestyle. "Start where you are. Use what you have. Do what you can."	Be flexible based on how the client is feeling: As pain, joint, and muscle stiffness can vary considerably from day to day in people with RA and often signal a disease flare, it is important to ask how clients are feeling and whether they have noticed any changes in joint symptoms before they start exercising. If joint symptoms have increased, be creative and look to accommodate areas of the body…		Individual adaptations: Where individual adaptations to general PA recommendations are needed, these should be based on a comprehensive assessment of physical, social and psychological factors including fatigue, pain, depression and disease activity. (GENERAL PA/EXERCISE)BCTs: Healthcare providers should plan and deliver PA interventions that include the behavioural change techniques self-monitor…		Should be encouraged to participate in the type of exercise that they find enjoyable.			Provide appropriate, enjoyable and safe exercise prescription: Balancing joint health, intensity of exercise and socially desirable activities is necessary to achieve maximum benefits from the exercises and to produce age- appropriate, enjoyable and safe exercise opportunities													Modify program according to fitness level and changes in disease activity: Long-term compliance also improves if the patients are aware of their bodies’ response to different exercises and if they learn to modify various training programs according to their current fitness level and changes in disease activity.
		Medication effects	Take all medicines prescribed by your doctor.																	Included in every session was joint protection education, information on how to modify activities to address fatigue and pain, support for good decision making, and emphasis on the importance of taking medicines as prescribed. (FROM INDIVIDUAL CASE)	Use medication alongside exercise to either quickly reduce or maintain inflammation depending on the severity of disease (see "RA Severity"		Positive response to medication is a facilitator to general treatment								Included in every session was joint protection education, information on how to modify activities to address fatigue and pain, support for good decision making, and emphasis on the importance of taking medicines as prescribed. (FROM INDIVIDUAL CASE)
		Flexible exercise plans
		Knowledge			Learning how to train: Get help from a physical therapist or certified exercise professional. They can teach you the right way to do exercises and how to breathe properly.	Body weight movements before adding resistance reinforces proper technique and body awareness: Completing body weight movements and stretches before adding resistance prepares the body for more intensive activity, offers the opportunity for clients to learn proper technique, and increases awareness of how each exercise should feel when properly executed.		General and disease-specific barriers and facilitators related to performing PA, including knowledge, social support, symptom control and self-regulation should be identified and addressed.			Build foundations and progress slowly (pain free) to help the client establish a foundation and overcome any fears: The S&C professional needs to systematically progress the client and allow time to monitor for postexercise symptoms and allow proper adaptation. Pain-free activity and slow progressions are the focus of this stage.							Specific recommendations and materials: The patient should receive specific recommendations about the exercise program, including frequency, intensity, type, duration, how to progress, materials needed, and time of day and place to perform the exercise (in the patient’s own home or another place) (McDermott, 2006). Exercise instructions are often imprecise or inappropriate, and this leads to lack…					The physical therapist should provide clear instructions, so that the patient knows and understands exactly what they should or can do. A handbook or exercise plan with comprehensive descriptions of exercises may be helpful.
		Experimenting/finding limits				Body weight movements allows client to survey how they're feeling: Body weight movement exercises (e.g., lunges, squats) performed during the warm-up also allows clients to “survey” how they are feeling, while improving flexibility and range of motion.
		Mental Health
		Fear									Build foundations and progress slowly (pain free) to help the client establish a foundation and overcome any fears: The S&C professional needs to systematically progress the client and allow time to monitor for postexercise symptoms and allow proper adaptation. Pain-free activity and slow progressions are the focus of this stage.			Continue moving (gently) during acute inflammation: Clients should avoid strenuous exercise during acute bouts of inflammation, but it is beneficial to continue to move joints gently through their full range of motion during this period (2). Fear of pain often leads clients to avoid exercise
		General			Hand and wrist braces can help support you during upper body strengthening exercises Equipment		Strategies to support and guide exercise: Most included studies investigated (semi) supervised exercise interventions. "Booster strategies" like phone calls, devices (eg: pedometer, wearable), home visits, log book, web based instructions, written material and visual instructions (eg video) were reported. Adherence	Disease-specific barriers included lack of knowledge about the disease, lack of knowledge about safe exer- cising (both in people with iA/OA and HCPs) and symptoms like pain, fatigue, stiffness, reduced mobility, fear of flare-ups or causing damage. Disease-specific facilitators included positive impact of exercise in symptoms or disease control, information about disease and correct exercising, …
		Joint deformities				Adaptive devices may alleviate pain: Example: Padded gloves for holding weights or elevated blocks for squats (added under the client’s heels) may be beneficial and pragmatic for some individuals.				Can use devices to facilitate pain: Wrist orthosis or specially adapted shoes or insoles can be introduced to facilitate exercise if pain is present.
		Physiology of exercise		Combination of aerobic and resistance exercise is optimal: The optimum exercise programme for patients with rheumatoid arthritis would include both aerobic exercise and resistance training			Specificity of exercise is important to reach specific goals: Only if adherence to the FITT-VP components of the intervention (frequency, intensity, time, type, volume and progression of exercise) is given and reported the best possible training effect can be achieved and the individual goal on physical performance level can be reached	Because of the dose-response relationship between PA and health, individuals who wish further improve their fitness, reduce their risk of chronic diseases and disabilities and/ or prevent unhealthy weight gain may benefit by exceeding the minimum recommended amounts of PA. (GENERAL PA/EXERCISE)	Maintenance/continued participation in the program are critical for long term benefits: When patients were followed up for a long period of time it was found that no significant decrease in aerobic fitness occurred after a brief period of detraining. Rather, long term exercises produced a prolonged positive effect on functional ability. (AEROBIC)				Muscle fiber recruitment and adaptations to resistance/load: Strengthening exercises provide enough resistance or overload so that the muscle fibre responds with physiological change or increased recruitment. Land and water based activity each have their unique benefits: Unique benefits of land-based exercises should also be considered when prescribing exercises for patients with RA, such as impr…	Balanced exercise program: As a rule, the fitness professional should design an exercise program that includes four major types of exercise (flexibility, resistance/strength training, aerobic, body awareness)			Extent and causes of strength gains in the first 8 weeks:Gains in strength following commencement of PRT are usually rapid and substantial, with 10–15% increases in strength typically observed for each of the first 8 weeks of train- ing in healthy, previously untrained individu- als [107]. Initially these improvements are due to enhanced neural factors such as improved motor unit recruitment, fir…	Combining types of exercise: Aerobic exercises can be combined with exercises to strengthen the muscles (regional or general) and to improve flexibility. Static vs dynamic exercise: They may be static (isometric) or dynamic (with joint movement).			Principle of periodization for sustained improvements: The exercise regimen should be reconsidered regularly, usually every 4–6 weeks, based on the principles of exercise periodization [68] so that participants continue to improve their performance. Some is better than none: Any physical activity is better than no, or little, physical activity. The overall physiological adaptations that occur as …					Both nervous system and muscular processes adapt to training: One of the most unique characteristics of the neuromus- cular system is its good ability to adapt to different states of loading and movement. Types of movement/contraction: Different types (isometric or dynamic, concentric or eccentric) of muscle actions should be used in different stages of training Sufficient load is required for po…
		Comorbidities - HCP Perspective	Avoid valsalva: This can cause large changes in blood pressure. That change may increase the risk of passing out or developing abnormal heart rhythms. This is especially true if you also have high blood pressure.			Assessing and identifying individual requirements allows the development of tailored programs that can address what is needed most		Referral between disciplines: All HCPs should have a responsibility for PA promotion and collaborative working that facilitate a close cooperation between different professions to support appropriate disease management. Comprehensive assessment: Where individual adaptations to general PA recommendations are needed, these should be based on a comprehensive assessment of physical, social and psycho…	Collaboration: To this end, physicians must be in contact with other health professionals (i.e., occupational therapists, nurses, dietitians, psychologists, and social workers) in order to support and motivate patients by helping them to cope with the disease in a positive way. Health professionals must convince RA patients that becoming more physically active is the best choice they can make to …	Comorbidities require tailored exercise: Pericarditis, heart failure, pleuritis, pulmonary ﬁbrosis, vasculitis and kidney enlargement can all be associated with RA Individuals with these complaints require individually tailored exercise supervised by HCPs. Fall prevention is key for those with osteoporosis comorbidities. Caution for extreme exercise during treatment with cortisone due to cataboli…	Screen for comorbdities and to determine if further medical clearance is warranted: The initial interview will provide insight into the client’s goals, physical abilities, current and past exercise experience, comorbidities, and medications. The overall goal of the screening process is to determine whether exercise is safe or whether further clearance by a medical professional is warranted. Cardi…		The care of patients with RA is complex and often includes healthcare providers from different disciplines.	Trained arthritis professional may be needed: If multiple health problems exist or the exercise needs modification, a health professional trained in arthritis protocols and procedures should monitor an individual Identify risk factors/comorbdities: Checking with the individual’s physician or health care team to identify any risk factors that may interact with safely performing the exercise, that …		Assessment of comorbdities that affect exercise tolerance (cardiovascular, hematological, respiratory, immunological): History taking and physical examination are performed to get a comprehensive overview of the patient’s health status. This overview includes screening for red flags and points of attention.	Contraindications to ST: AHA regarding resistance training for patients with and without CVD [171] , the contraindications to PRT are: unstable angina, uncontrolled hypertension (≥160/100 mmHg), recent and untreated episodes of congestive heart failure, uncontrolled dysrhythmias, severe stenotic or regurgitant valvular disease and hypertrophic cardiomyopathy.	Initial supervision for comorbidities: This should be supervised at first to adapt it to the individual’s level of physical preparation and the specific joint and extraarticular circumstances stemming from the disease and other comorbidities Monitor for comorbidity and refer as needed: The rheumatologist is responsible for controlling the inflammatory process and should monitor RA-associated como…	Multidiscplinary management required: A doctor specialising in physical and rehabilitation medicine should preferably coordinate the multidisciplinary management required, jointly with a rheumatologist and a general practitioner.		Cardiovascular disesase risk stratification to inform exercise prescription: This is based on consideration of the following specific risk factors: total cholesterol >6.5 mmol/l; smoking; family history of CVD; sedentary lifestyle; diabetes mellitus (blood glucose >6.7 mmol/l); systolic blood pressure >140 mmHg and overweight or obesity with BMI >25 kg/m2 : individuals with less than three of the…		The physical therapist should assess each of the following topics, activities and participation, body function and structure, personal and environmental factors, other relevant factors and co-morbidity .If the patient’s complaints are beyond the therapist’s range of competence (for instance involving complex complaints of the hands and feet) or if treatment by one care provider cannot alleviate t…		Contrainidcations: Training is contraindicated in cases of severe extra-articular manifestations such as pericarditis and pleuritis. Supervision and reduced volume if history of joint surgery: In cases of joint surgery, it is important that the strength conditioning is supervised and that the training is initially performed using a low workload.
		Comorbidities - Patient Perspective				the fatigue associated with RA can reduce interest in exercising.			Systemic comorbidities may impede PA levels: RA patients dedicate less time than control to high-intensity PA and to moderately intensive activities 5,7,8,25 probably due to local limitations causing joint pain and disability and systemic effects like fatigue and sarcopenia	Deterioration of health and fitness levels: Physical activity and exercise is often limited in individuals with RA, which, together with fatigue and sometimes heart and lung engagement, leads to deterioration of ﬁtness levels.	Comorbidities (e.g., systemic symptoms, sleep disturbance, depression) affect functional levels: Because of all these symptoms, individuals with RA may have varying functional levels. Individuals with RA tend to be more deconditioned with lower aerobic capacity when compared with normative values of healthy individuals		Joint swelling, pain and systemic symptoms lead to a decrease in physical activity, especially during the exacerbation of disease. Limited exercise tolerance: Cardiorespiratory function and exercise tolerance appear very limited in individuals with RA, as much owing to physical inactivity, as to the disease										Comorbidities have implications on fitness levels: Compared to healthy persons, patients with RA have considerably reduced muscle power, muscle endurance, and aerobic capacity, which may be caused by reduced physical activity levels due to pain, stiffness or fatigue, prolonged use of corticosteroids, or RArelated pulmonary and/or cardiovascular problems.
	Safety When and when isn't it safe	General	Avoid vigorous and repetitive activity: Avoid vigorous, highly repetitive activities. This is especially true for people with unstable joints. (AEROBIC)	Supervision in initial stages: Physical activity, in groups or individually, should be initially supervised by an experienced exercise professional so that the programme can be tailored for, and adapted to, the disease activity, joint defects and symptoms of patients Does not exacerbate disease activity: Long- term dynamic strength training can significantly improve the physical well-being of rhe…	PA is safe: Physical activity is recommended and safe, even for those with active RA. (General PA)	Progressive resistance training is safe: Progressive resistance training has been shown to be safe and effective in building strong muscles and bones and in improving function Teach proper technique to increase familiarity of certain movements and reduce the chance of injury	No detrimental side effects, but some minor adverse events: PA had no detrimental side effects like increased disease activity in any exercise dimension. Only 7 RCTs (13% of studies in MA) reported minor adverse events related to exercise like transient increased pain	General physical activity recommendations are safe: General PA recommendations, including the four domains (cardiorespiratory fitness, muscle strength, flexibility and neuromotor performance) are applicable (feasible and safe) to people with RA/OA/SpA No detrimental effects reported, but some minor adverse events: No detri- mental effects were reported, rather beneficial effects on disease activi…	Safe for many patients with RA: The results of previous studies suggest that high-intensity strength training is feasible and safe for many patients with RA No deleterious effects on disease activity or joint damage: Currently, evidence suggests that exercise has no deleterious effects either on disease activity or on joint damage (GENERAL PA) Beneficial for all patients with RA: All RA patients …	Improving cardiorespiratory fitness and/or muscle strength without deterioration of the disease can be achieved through exercise by individuals with RA who have low to moderate disease activity with no severe joint destruction	Acknowledges efficacy of ST, but states that care is needed to avoid injury: Although strengthening can be an effective intervention, it should be performed with caution. Joint insta- bility and range of motion deficits can pose a problem with resistance training because of the injury potential. Poorly controlled or high-impact movements may create a risk for injury. This is why a modified streng…	Combined aerobic exercise and muscle strength training is not related to deleterious effects: For individuals with RA, aerobic exercise combined with muscle strength training is related to increased function, aerobic capacity, and muscle strength, with no deleterious effects	Low load muscle training is generally safe: Studies have shown that individually tailored dynamic strength training can improve muscle strength and physical function without negative effects on disease activity or structural joint damage. Generally, low-load, high-repetition muscle training is recommended and has been shown to be clinically safe Advocates caution for high intensity exercise, but …	An appropriate exercise program for individuals with arthritis is one that is safe, effective, and enjoyable.	This systematic review suggests that this type of physical intervention is safe. No evidence of negative effect on disease activity or structural damage: No impact of resistance exercise on DAS-28 or on structural damage was demonstrated in any of these studies.	Dynamic exercise is safe: high quality RCT showing that dynamic exercise therapy is safe in RA patients with regard to pain and radiological damage. Cites articles that used ST, including high intensity De jong Paper The effectiveness and safety of dynamic exercise therapy has also been established in patients with active disease	During illness: Discouraged during illness (cold, influenza). Reduce intensity upon return Intensity: Regardless of intensity, ST is safe, even in patients with active disease. Duration of program: Prolonged training is safe. Joint damage: ST does not exacerbate small or large joint damage progression	High intensity exercise is safe: Current evidence from various reviews and from numerous high quality clinical trials emphasizes not only the effectiveness but also the safety of physical exercise (even done with high intensity and during prolonged periods of time) from the early stages of the disease Exercise does not increase disease activity: Physical exercise has little influence on the RA pa…	Well tolerated and does not accelerate joint destruction: Dynamic strengthening is well tolerated. It does not reactivate RA nor accelerate radiological joint destruction (evidence level 2)	Exercise also does not appear to produce any negative effects with respect to increased pain or disease activity. (Original Paper and IVERSEN) In the one trial with sufficient power (De Jong 2003) it was reported that there was a non-significant trend toward a greater increase in damage in the large joints in the dynamic exercise group immediately after the intervention. (The 2009 two year follow…	Did not exacerbate pain or disease activity: The application of low-to-moderate intensity strength exercise in RA patients increased physical capacity [79, 80] without exacerbating pain or disease activity Some patients with extensive structural damage may have to refrain from activities that include significant loading of the damaged joints [87]. (The 2009 two year follow up showed no difference…	No detrimental effects on disease activity or pain: Cochrane Review conducted in 2000, which found that dynamic exercise therapy effectively increased aerobic capacity and muscle strength in patients with RA, with no detrimental effects on disease activity or pain [9]. (GENERAL PA)		ST program, no adverse effects: The exercise program had no ad- verse effects on disease activity or radiographic progression. General dynamic exercise: No adverse effects of exercising, even during flares in patients with established RA. Radiographic progression seemed more marked in weight-bearing joints with preexisting destructive lesions (14.7% of patients in the inter- vention group vs. 10.…	None of the studies report that training enhanced disease activity.	Safe with no reported detrimental effects (ST): All the applied training methods seem to be safe treat- ments for adults with RA. Most of the studies reported no changes and a few of them even some decreases in disease activity often measured by ESR, joint count, and pain. None of them reported increased progression of joint damage due to training, although the studies had rather long follow-up t…	High intensity training did not show detrimental effects on disease activity: A recent trial of intensive exercise over two years has demonstrated continued significant improvements in functional ability without detrimental effects on disease activity (De Jong et al., 2003)	Acknowledges that various types of exercise are safe: Despite earlier fear of aggravation of symptoms, increased disease activity, and joint destruction, there is now scientific support that various forms of exercise are both safe and beneficial (17). Article cited discussed ST	Cited ST trial that was feasible and safe: Therefore, this study demonstrated that high-intensity strength training is feasible and safe in patients with well-controlled RA. Did not show exacerbation of disease activity of joint damage		Exercise also does not appear to produce any negative effects with respect to increased pain or disease activity.
		During a flare	Avoid vigorous exercise, focus on gentle stretching: Avoid vigorous exercise during acute flare-ups or periods of inflammation. Instead, try gentle stretching exercises. These will help increase your range of motion		Stay moving/active during flare up: If you have an RA flare-up, do not stop all activity. Keep doing gentle joint movements and light exercise. Resume routine at lower intensity after flare up: When your RA is better controlled, start physical activities at a level slightly below what you were doing prior to the flare-up.	Account for the possibility of flares: It is important to remember that although the workout program should be progressive in nature, people with RA often experience disease flares (exacerbations).		Limiting intensity: No high intensity testing if acute inflammation	Acknowledges lack of research in this area, but general attitude is to avoid resistance exercise and reduce overall duration/intensity: Although there is a lack of studies designed to evaluate the role of PA during RA flare, the most extended attitude among physicians is to recommend a reduction in the duration and intensity of exercises, specifically avoiding the resistance exercise in these per…		Refrain from strenuous activity due to risk of further damage: The most important aspect for these individuals is to refrain from strenuous activity when they are expe- riencing an exacerbation of symptoms. The client may describe this as a painful episode or “flair-up.” When the joints are painful and sore, they may be at risk for further damage because of the inflammatory process		Caution has been advised when participating in dynamic muscle contractions when joints are actively inflamed and painful	Avoid strenuous exercise but stay moving: Clients should avoid strenuous exercise during acute bouts of inflammation, but it is beneficial to continue to move joints gently through their full range of motion during this period		Acute exacerbations or increases in complaints are considered a red flag	Acknowledges evidence supporting safety of ST during a flare, but discourages ST during flares.	Reduce activity level, but don't stop completely: In periods of acute disease, the level of physical activity should be reduced, but never completely eliminated to avoid the harmful effects of prolonged inactivity	Continue activity, but reduce the load/movement: When a joint is the site of major destruction or of an inflammatory flare-up, the peri-articular muscles should be strengthened (professional agreement): • under isometric conditions; • against light or moderate resistance; • with load alleviation in the case of weight-bearing joints; • taking account of the pain threshold.
		Contraindications, red flags, yellow flags				Avoid high intensity jumping and quick changes in direction for people with joint or MSK pain: (e.g., plyometrics, agility exercises, throwing exercises). These activities may in- crease loads to joints with preexisting issues and may be diffi- cult to execute for clients with some degree of joint soreness, swelling, or damage		Follow guidelines: Tools for specific contraindications (CIs) were found;15 94 124. Available general or national guidelines defining absolute or relative CIs should be followed as a priority. General and disease-specific contraindications: General and disease-specific contraindications for PA should be identified and taken into account in the promotion of PA. (GENERAL PA)		No RA specific contraindications: There are no absolute contraindications to exercise in individuals with RA, other than those for the general population Those with relative contraindications require individually tailored supervised exercise: Relative contraindications that apply to the general population apply to individuals with RA, and healthcare professionals should pay particular attention t…				There are some factors that may influence safety of exercising: that is, cardiovascular disease, medications, or joint instability.		RA Specific Red Flags: - Redness of a joint (whether or not accompanied by fever) - Symptoms related to CNS (neck pain, combined with parathesias or dysesthesias, motor deficits, jumpy legs, grainy sensation in the hands, incontinence, tremor) - Symptoms related to PNS (sensory deficits in upper extremities, motor, sensory or circulatory deficits in the lower extremities. - Unexplained persistent…	Contraindications: Unstable angina, uncontrolled blood pressure (>=160/100 mmHg), recent untreated CHF, uncontrolled dysrhythmias, severe stenotic or regurgititant heart valve disease, hypertrophic cardiomyopathy High intensity exercise avoided in severe osteoporosis		Severely damaged joints: However, mechanical strain should be placed with caution on severely damaged joints as adequate data, especially long-term data, are lacking on this point (professional agreement)		ACSM has developed a risk stratification algorithm, in order to optimize the safety of participation in exercise programmes. This is based on consideration of the following specific risk factors: total cholesterol >6.5 mmol/l; smoking; family history of CVD; sedentary lifestyle; diabetes mellitus (blood glucose >6.7 mmol/l); systolic blood pressure >140 mmHg and overweight or obesity with BMI >25…		RA Specific Red Flags; Determine if medical attention is required; 1 or more red flags indicates contraindication to PT, and adjustment is required • redness of a joint, whether or not accompanied by fever (may indicate an infectious inflammation of the joint, bacterial arthritis); • symptoms relating to the central nervous system: – neck pain, in combination with paresthesias and/or dysesthesias…		Do not initiate ST before medical management is started: As information about training of patients with severe disease activity is lacking, we presently recommend that a training program should not be initiated until medical treatment has been instigated. Severe extra articular manifestations: Training is contraindicated in cases of severe extra-articular manifestations such as pericarditis and p…
		Considerations	Monitor symptoms: Adjust your workouts based on your symptoms. Flexible exercise prescription		Breaking a session up: A few short sessions may be easier on your joints than one long session. (AEROBIC) Physical therapy to reduce risk of injury: Physical therapists can teach you exercises and techniques to strengthen and support your joints to reduce pain and injuries Referral Warm up and cool down at an easy pace for 5 to 10 minutes to ease your joints in and out of vigorous exercise Safety	Consider how the client is feeling before starting session: As pain, joint, and muscle stiffness can vary considerably from day to day in people with RA and often signal a disease flare, it is important to ask how clients are feeling and whether they have noticed any changes in joint symptoms before they start exercising. If joint symptoms have increased, be creative and look to accommodate areas…				For those with osteoporosis special attention is needed for preventing falls during training: In osteoporosis, which is relatively common in RA, exercise is an important part of the treatment to stimulate and strengthen the skeleton. However, not to be forgotten is the increased risk of fractures, thus particular attention should be paid to preventing falls. Consider the risks of increasing the r…	Inflammation from PA can overstress and damage the joints : RA is a degenerative joint condition that must be handled with caution. The affected joints may be eroding and can be further damaged if they are overstressed and become inflamed through physical activity. Monitor symptoms: The S&C professional must be aware of the patient’s symptoms during and after exercise. Exercise intensity, mode, a…		Movement and joint positioning should be tailored to avoid excessive stress and force: The procedure for holding the weights or resistance should not cause stress to the finger or wrist joint. Each joint should be used in its most stable and anatomic plane and excessive force in flexion and ulnar deviation avoided High impact activities should be avoided: Some activities should be avoided, such a…	Emphasis should be placed on proper body alignment Safety Monitor fatigue, ROM, pain and joint swelling to determine need for modification: If the exercise regimen causes persistent fatigue, a diminished level of range of motion in joints, swelling in joints, and/or continued pain. If such circumstances occur, the fitness professional needs to modify the exercise program, paying special attention…		Special points of attention: Extent of damage to cartilage, bone, surrounding tendons and articular capsule; deformities and instability of joints; presence of rheumatoid nodules; high level of disease activity and radiographic damage; presence of joint prostheses; and presence of complications of RA or co-morbidity. Safety/ Assessment?	Monitor joints to determine need for modification: Attention to affected joints is essential and joint pain, instability, poor proprioception or reduced ROM may necessitate modification or substitu- tion of prescribed exercises Assessment?	If lots of disease involvement in lower limbs, consider non weight bearing exercise: If there is considerable involvement of joints in the lower limbs, non-weight bearing exercises are preferable Safety					Points of attention • severity of damage to cartilage, bone, periarticular tendons, and articular capsule; • severity of deformities and joint instability; • presence of rheumatoid nodules; • high disease activity and radiographic abnormalities in early stage of disease; • presence of prosthetic joint(s); • presence of complications and co-morbidity (e.g. cardiovascu- lar disorders or osteoporosi…		High load cycling may have adverse effects for those with knee injury: In patients with knee problems, though, experience shows that this form of strength conditioning can worsen joint pain and/or swelling. History of joint surgery: In cases of joint surgery, it is important that the strength conditioning is supervised and that the training is initially performed using a low workload. Safety
	Pain		Pain vs discomfort: Expect some discomfort after your workouts. You should not be in pain, though. If pain is greater two hours after exercise than it was before, reduce the length and intensity of your next session.		Discomfort does not mean you are damaging the joints: You may have some discomfort with exercise, but that doesn’t mean you’re damaging your joints. Modifying program: If your pain and fatigue are worse in the days following an activity, go easier or shorter next time.	Some degree of MUSCLE soreness is anticipated, and may even indicate the exercises are beneficial: Advising clients that they can anticipate some degree of mild muscle soreness, while re affirming this is evidence the exercises are benefiting them may help create more positive experiences. Increased joint stiffness may signal need to adapt exercise: Increases in joint soreness or fatigue may sign…		24 hour rule: In some RA studies the ‘24 hour-rule’ was applied, that is, the exercise intensity was reduced when the increased pain persisted for more than 24 hours.	Movements should be without joint pain	Temporary increases in pain and soreness are usually harmless, but if it lasts more than 24h after exercise consider reducing the intensity: Individuals with RA sometimes experience increased levels of pain as a result of exercise. This temporary increase in pain is seen as soreness from subjecting muscles and joints to an increased load. The pain is usually transient, harmless and does not norma…	Self monitoring on a 0-10 scale: Using an 11-point numerical pain rat- ing scale (NPRS) with 0 (no pain) to 10 (worst pain imaginable) can also be another tool where clients can monitor the effects of exercise (67). The NPRS is commonly used to measure pain and fatigue in individuals with RA, which may be beneficial in guiding their exer- cise program (21,44). Avoid pain: Education for physical a…	Education programs can improve one's ability to self manage pain: The Arthritis Self Management Program covers various subjects including techniques for coping with pain and associated symptoms (e.g., fatigue, negative emotions).	Patients can monitor signs of excessive exercise such as pain lasting longer than 2 hours: Patients should also be warned against excessive exercise and taught its signs, such as post-exercise pain lasting longer than two hours, undue fatigue, increased weakness, decreased ROM and increased swelling.	Exercise to the point of pain tolerance If the exercise causes continued pain, the fitness professional needs to modify the exercise program. Exercise can be beneficial for chronic aches: If symptoms are chronic (as opposed to acute) and a person is not experiencing active inflammation, exercise can improve the situation			Attention to joint pain is needed to determine if modification is necessary		Take account the pain threshold							Patient should understand that most signs during or after exercise are not harmful: The patients should understand that the physical performance and disease activity may fluctuate even on a daily basis and most of the signs during or after the exercises are not harmful (eg, joint pain during 1 or 2 hours after the exercise, delayed muscle soreness).
Background/additional information	Key benefits of strength training promoted		Reverse muscle atrophy Strengthen muscles surrounding joint Improve functional ability Promote overall good health	Increase in muscle mass Reduction in fat mass Improvements in physical function Improvements in muscle strength Reduction in systemic inflammation, pain, morning stiffness, and disease activity	Reverse muscle loss Increasing strength, which can decrease joint pain and improve your ability to do daily activities Decreases tiredness, joint pain, stiffness and inflammation (General PA) Lowers your risk of other health problems, such as heart disease, stroke and type 2 diabetes (General PA)	Muscular strength, muscular endurance, improved body composition, well being, Bone strength, Improved function, Exercise confidence (by learning when to persist or back off)(ST Specific) Improve energy, mood, cardiorespiratory fitness, CV health, reduce pain sensitivity, improve range of motion, (GENERAL PA) Exercise itself can help mood and energy levels: As in the general population, exercise i…	Disease progression and symptoms: A small to moderate beneficial effect of exercise on joint damage, inflammation and symptoms (pain, stiff- ness, joint tenderness) was found. (General PA) Strength: Moderate short term effects on muscle strength	Moderate beneficial effect for muscle strength in people with RA Disease activity, activities and participation (GENERAL PA)	Improvement function, muscle strength and reduction in tenderness, swelling, and inflammatory marker: A systematic review by Baillet et al showed that resistance exercise programs in RA patients can provide a mild, but significant, improvement in terms of functional capacity, the number of tender and swollen joints and a decrease in ESR. Improved QoL, reduced pain, and lower levels of radiologic …	Improve mental health, reduce risks of comorbidities, improve cardiorespiratory fitness, muscle strength, counter rheumatoid cachexia (increase fat free mass) (GENERAL PA) Short term program: cardiorespiratory fitness and muscle strength (moderate quality evidence), reduce pain and activity limitation (low quality) (Combined aerobic and muscle strengthening exercise) Long term program: reduce act…	Improved strength (including isokinetic, isometric and grip) Reduced pain Improved function Improve symptoms of depression and sleep quality (GENERAL PA)	Increased function, aerobic capacity, and muscle strength (COMBINED AEROBIC AND ST) Improved joint protection, movement and reduce fear avoidance related to activity and disability (LBP paper)	Improved muscle strength: Adequate muscle strength and endurance functions to absorb impact and shock in weight bearing, and optimal strength also serves to protect and preserve the joint. Improved flexibility, strength, and aerobic capacity (Combined AEROBIC, ST and STRETCHING)	Strength training: Increase strength, Enhance joint support from muscles GENERAL PA: Decrease pain, and stiffness. Improve function, energy, bone and cartilage health, overall fitness.	Decrease disability, functional capacity impairment, and joint count. This positive impact on functional capacity and disability is likely to be clinically relevant. Improves muscle strength (isokinetic, isometric, grip) and walking performance. Beside its anti-inflammatory effects [45], an increasing body of evidence suggests that resistance exercise decreases cardiovascular risk factors [45], p…	Functional ability, Aerobic capacity, Muscle strength (DYNAMIC EXERCISE)	Restore muscle mass and reduce adiposity to counteract rheumatoid cachexia Improve strength to restore function Improve strength, balance and increase bone mass to reduce risk of osteoporotic fracture and falls Increased aerobic capacity Decreased disease activity	Improve muscle strength, resistance, and power Small but cumulative effects on bone mineral density: Some authors have found that dynamic exercise increases [BMD] in the long term, with a small but cumulative effect		Combined aerobic and muscle strength exercise: Short- term and long-term, land-based aerobic and strength training may improve aerobic capacity and muscle strength. (Original paper and IVERSEN) Pain and physical function (6% absolute improvement): Aerobic exercise and muscle strength training on land probably improve pain and physical function slightly in the short term. (Original Paper) Dynamic …	ST: Significant increases in functional ability, muscular strength, Increased physical capacity, May reverse rheumatoid cachexia High- intensity exercise has even been reported to decelerate joint damage in individuals with RA compared with non-exercising RA patients [83, 84], although this remains controversial Combined aerobic and ST: An RCT by van den Ende and colleagues [129] has highlighted …	Improvement in muscle strength and physical function (dynamic exercise/general PA) Improvement in functional ability, fatigue, and depression symptoms (combined aerobic + ST)		Lasting improvements in muscle strength, aerobic capacity, and pain (ST) Muscle strength, aerobic capacity, emotional status, QoL (General high intensity PA, RAPIT trial)	ST improves muscle strength: Both general and specific strength conditioning have been shown to have a good effect on muscle strength in patients with both newly diagnosed and long-standing rheumatoid arthritis Dynamic high intensity physical activity enhances fitness and muscle strength, functional ability, and emotional status. Also effective in slowing down loss of bone minerals (General PA)	Everyday activities require muscle strength: every activity—including activities of daily living, such as walking, rising from a seated position, or stair climbing— requires a certain percentage of an individual’s strength level. Muscle strength: Moderate- or high-intensity strength training is well tolerated and no doubt a proper method to increase or maintain muscle strength in patients with RA…	Pain reduction, maintaining function (general dynamic exercise therapy) Muscle strength, aerobic capacity, endurance, functional ability, psychological status (combined aerobic and ST)		Significant improvements in strength, pain, and fatigue (High intensity, progressive ST) Considerable improvement in physical performance capacity, cardiorespiratory fitness, and leg muscle strength. Also, training led to a reduction in patients’ perception of physical exertion during the different tests, which is of great physiological, as well as psychological, importance. (Combined ST and inte…		Combined aerobic and muscle strength exercise: Short- term and long-term, land-based aerobic and strength training may improve aerobic capacity and muscle strength. Dynamic exercise (MORE GENERAL PA): aerobic capacity, muscle strength, joint mobility MK (combined AEROBIC AND ST): reduced disability (clinically significant on HAQ score), reported decreased pain, reported improved endurance
	Pathophysiology of RA		Immune mediated inflammation: Rheumatoid arthritis (RA) is a systemic autoimmune disease. It is characterized by inflammation of the membranes lining the joints. This causes pain, stiffness, warmth, swelling, and potential severe joint damage. Progression of RA breaks down the cartilage and bone of affected joints. In severe cases bones fuses together. Flare ups: During flares, the lining of the …	Immune mediated inflammation and tissue destruction: It is a systemic autoimmune condition that affects joints, tendons and bones, resulting in inflammation and destruction of these tissues Extraarticular manifestations in other organs: Besides, the articular manifestation, nearly in 30-40% of patients with rheumatoid arthritis shows extraarticular manifestations which affect different organs, su…	Autoimmune disease that causes inflammation of the joints	Autoimmune mediated inflammation attacks the joints and other organs, including the cardiovascular system: Progressive autoimmune disease that causes chronic inflammation of the joints. Increased production of systemic inflammatory agents (at levels up to 100 times those of healthy adults) attacks the synovium (lining) of joints and often other parts of the body (2). High levels of inflammation l…			Chronic, systemic inflammation manifesting in joint limitation and muscle loss: Chronic, systemic, inflammatory disorder of unknown etiology. Because the central pathology of RA occurs in the synovial membrane, joint limitation is a typical manifestation of the disease. This, in addition to the fact that most RA patients also suffer from muscle loss, contributes to decreased physical function and…	Rheumatoid arthritis (RA) is a chronic, autoimmune, inflammatory, systemic disease mainly affecting the joints Chronic joint inflamation as well as bone/cartilage destruction: RA includes symmetric polyarthritis and often exhibits a fluctuating course characterised by chronic inflammation of the synovial joint-lining membranes (synovitis), tendon sheaths (tendovagi- nitis) and bursae (bursitis) a…	Joint inflammation that can spread to surrounding tissues and sometimes vital organs: Rheumatoid arthritis (RA) has been described as a chronic autoimmune, systemic, polyarticular inflammatory disease that affects the inner lining of the joint capsule (15). This inflammatory response is known to spread to tissues that surround the joint, which results in erosion and destruction of the bone and ca…	Chronic autoimmune disorder that leads to inflammation of the joints, surrounding tissues, and may affect other organs.	Inflammation primarily of synovial tissue in joints, but potentially affecting other parts of the body: The inflammatory process associated with RA manifests itself primarily in the synovial tissue. It can affect any joint, large or small. Other parts of the body may be involved in the inflammatory process	Rheumatoid arthritis is a systemic inflammatory disease that results from overactivation of the body’s immune system affecting joint tissues	RA involves the joints which can lead to other complications: Joint involvement in RA often leads to deformities and muscle atrophy, which dramatically affect RA management and outcomes Exercise has anti inflammatory effects: The anti- inflammatory effects of exercise may also contribute to the decrease in ESR and the beneficial effects observed on joints		Mechanism behind body composition changes: The accumulation of fat mass in RA has, in part, been attributed to the chronic inflammation that characterizes the disease and in particular increases in TNF-a and the activation of the nuclear factor kB (NF-kB) pathway, which in turn both contribute to reduced muscle mass		Rheumatoid arthritis (RA) is a chronic, inflammatory rheumatic condition that results in joint destruction.	Autoimmune disease with inflammation that can lead to joint destruction: Rheumatoid arthritis (RA) is a systemic autoimmune disease . The predominant feature of RA is symmetrical polyarthritis, often first affecting the hands and feet. Over time, chronic synovitis can lead to joint destruction. (Original Paper + IVERSEN) Role of exercise to address symptoms: Exercise aim to relieve pain and stiff…	Overproduction of inflammatory cytokines, possibly causing rheumatoid cachexia: This metabolic abnormality, which affects nearly two-thirds of all individuals with RA, is characterized by involuntary loss of muscle mass and progressive increase of fat mass in the presence of stable or even slightly decreased weight [89]. The exact underlying mechanisms are not entirely clear [90]: possible contri…	Rheumatoid arthritis (RA) is a chronic, systemic disease characterised by inflammation and gradual destruction of the peripheral joints	Immune mediated disease to unknown antigen: RA is generally regarded as an immune-mediated disease, of unknown origin. It is assumed to involve an inappropriate immune reaction (by macrophages, lymphocytes [T and B cells, plasma cells], mast cells, natural killer cells, neutrophils, and fibroblastic synoviocytes) to an as yet unknown antigen (possibly an infection), combined with a specific genet…		Chronic systematic inflammation with secondary complications: Rheumatoid arthritis is a chronic systematic inflammatory disease that usually presents with symmetric polyarthritis. The disease may also have extra-articular manifestations affect- ing the heart, lungs and skin. Joint pains are typically caused by inflammation, although in advanced cases they can relate to joint destruction.The chron…	Physiological changes associated with loss of lean body mass and muscle weakness: RA is a catabolic disease and thus heightened disease activity may cause cachexia and thereby muscle weakness (a loss of lean body mass that occurs despite a relatively little loss of body weight) due to negative energy, protein and micronutrient balances [7]. In addition, nerve function impairment [8,9], changes in…		Rheumatoid arthritis (RA) is a chronic systemic inflammatory disease of unknown etiology. It usually presents as symmetric polyarthritis, but also confers general inflammatory symptoms.	Chronic, systemic, autoimmune, inflammatory disorder of unknown etiology: The synovium is the crucial site in the onset of joint deterioration (2). Synovial tissue horn patients with RA is characterized by a predominance of proliferating T lymphocytes (CD4+ more so than CD8+), immuno- globulin production, and spontaneous cytokine production (3). Other systemic findings, such as anemia, increased …		Autoimmune disease with inflammation that can lead to joint destruction: Rheumatoid arthritis (RA) is a systemic autoimmune disease . The predominant feature of RA is symmetrical polyarthritis, often first affecting the hands and feet. Over time, chronic synovitis can lead to joint destruction.
	Referrals To any exercise professional, HCP, program, organization, etc.		Contact an appropriately credentialed exercise professional to work with you and your doctor. They can help you establish realistic goals and together, you can design a safe, effective, and enjoyable program to meet your needs and goals. Referral links: www.usreps.org ACSM ProFinder (http://bit.ly/1Mq6ldN). Doctor: Talk with your doctor before you start an exercise program. Ask about any changes …	Medical doctor: Patients with rheumatoid arthritis, like other patients suffering from chronic diseases, should undergo a physical examination by a medical doctor to determine their eligibility, especially for a moderate-intensity physical activity programme Exercise professional: Physical activity, in groups or individually, should be initially supervised by an experienced exercise professional …	Rheumatologist/Arthritis specialist: If your RA is active or newly diagnosed, talk with your arthritis specialist about changing medications to reduce inflammation. Monitoring other aspects of your health: Check with your health care provider if you have other health problems or have been inactive for a long time. OT for hand/wrist arthritis: An occupational therapist can guide you through a targ…	Exercise specialists for learning how to exercise safely: can play a primary role in helping people with RA learn to listen to their bodies to exercise safely, especially for those with little experience exercising before they developed RA. HCP in general, for evaluation of joint health: health care providers must work together with clients to evaluate joint health and prescribe exercises that do…		PA should be promoted, and referrals made when necessary: All healthcare providers involved in the management of people with RA/SpA/HOA/KOA should take responsibility for promoting PA and should cooperate, including making necessary referrals, to ensure that people with RA/SpA/HOA/KOA receive appropriate PA-interventions (delivery should be performed by HCPs competent in the field of PA principle…	Collaboration amongst disciplines to support and motivate patients and facilitate coping strategies: Adherence is difficult to maintain in long-term programs. To this end, physicians must be in contact with other health professionals (i.e., occupational therapists, nurses, dietitians, psychologists, and social workers) in order to support and motivate patients by helping them to cope with the dis…		Rheumatologist should provide clearance for PA: These clients are typically under the care of a rheumatologist and should have clearance before begin- ning or returning to physical activity.	Professionally supervised PA with monitoring by the healthcare team: Patients with rheumatic diseases and musculoskeletal pain who are severely deconditioned and/or have significant difficulty with physical activity may benefit from beginning with appropriate conditioning opportunities supervised by professionals, with the healthcare team helping to monitor progress	Interdisciplinary team: The care of patients with RA is complex and often includes healthcare providers from different disciplines Physical assessment and testing: Thus, appropriate physical assessment and monitoring of exercise response by a biokineticist, physiotherapist or exercise specialist is highly recommended for patients with RA.	Supervision and monitoring: If multiple health problems exist or the exercise needs modification, a health professional trained in arthritis protocols and procedures should monitor an individual Identify risk factors: Checking with the individual’s physician or health care team to identify any risk factors that may interact with safely performing the exercise, that is, cardiovascular disease, med…		Obtain history details from rheumatologist: If a patient presents without referral, contact the patient’s rheumatologist before initiating treatment, to obtain essential details such as Extent of joint damage and current and expected disease activity under present medical management Supervised group exercise programs in the community, for example the “people with arthritis can exercise” (PACE) pr…	Seek specialist advice for severe osteoporosis			Local arthritis support programs: M.K. received information about exercise and social support programs offered through the local Arthritis Founda- tion chapter. (IVERSEN, INDIVIDUAL CASE)	Collaboration between disciplines to incorporate exercise: Rheumatology clinical nurse specialists [162], liaising with their cardiology counterparts and local cardiac rehabilitation services, can incorporate the important role of exercise in their RA patient education programmes		If specific structural or functional impairments are affecting the patient's activity level consider referral to a provider with competence in this area: The physical therapist should assess whether the RA patient is experiencing any limitations of everyday activities or restrictions of participation, identify impairments of body functions and/or body structure, and evaluate whether these problem…				Free/reduced rate exercise facilities: ‘Exercise on Prescription’ schemes (i.e. free/reduced rate exercise facilities available in leisure centres following referral by a GP for health reasons) may be a means of helping achieve this.				Local arthritis support programs: M.K. received information about exercise and social support programs offered through the local Arthritis Founda- tion chapter. (FROM INDIVIDUAL CASE)
	Future research			Delivery of dietary, physical activity, and other lifestyle interventions in combination: However, the recommendations in this lifestyle modification programme derived from different studies, and has been tested separately (i.e. diet, physical activity etc.). Future studies will be necessary to confirm the efficacy of this approach when delivered as a one programme with the combination of the thr…			A disease specific analysis on the effects of exercise and PA promotion Consensus on how to assess physical activity: Consensus on assessments in the field of PA could help to launch more research with comparative outcomes and findings. Long term effects of PA: More studies with a larger number of participants and similar assessments are needed to clearly decide on the long-term effects of exerci…	1. To evaluate the long-term effectiveness of PA at different intensities and types and monitoring of adverse events (AE). 2. To evaluate links between PA behaviour and disease-specific outcomes. 3. To evaluate the long-term effectiveness of sedentary behaviour reduction, including the monitoring of AE. 4. To evaluate links between sedentary behaviour and disease- specific outcomes. 5. To identif…	Acknowledges lack of studies to evaluate the role of PA during RA flare	There is a need for more knowledge on the concept of intensity and how to monitor it: To enhance individuals’ abilities to perform exercise at the recommended intensity independently of healthcare professionals, there is a need for a mutual understanding of the concept of intensity, as well as useful tools for self-monitoring of intensity (eg, Borg RPE scale, pulse watch). More research on superv…	Long term efficacy: Future research is still needed to assess the long-term effi- cacy of these modes of exercise. Sites studies noting the efficacy and no detrimental joint effects of high intensity exerise (Flint-Waget et al.; De Jong et al.) but mentions that further research on high intensity exercise is still needed	How to make exercise and PA sustainable: Further research is needed to discover the best ways to motivate patients to effectively integrate more exercise and physical activity into their lifestyles			Are supervised exercises effective for patients and worth the additional costs: Further RCTs are required to determine whether supervised exercises are clinically relevant, taking into consideration both patient improvement and the addition- al costs of supervision. Medicoeconomic impact of ST: Secondly, the medico-economic impact of resistance exercises on the treatment of RA patients has not be…		What frequency of maintenance training is appropriate in RA: Once the effects of PRT have been established (after 8–12 weeks of training), it appears, in healthy individuals, that training benefits can be maintained by training once per week, per- haps even once fortnightly [147,148]. Whether this frequency of maintenance training is also appro- priate for RA patients is unknown. Determine cost e…	Most research has been done on patients with lower levels of disability: However, an important limitation is that most of the work has been done in patients who are in functional classes I and II, and very few studies include patients in classes III and IV (Bilberg, 2005)	How patients can access care, and how to standardize education programs: Future research and actions should target access to care, updates on the modalities of physical treatments for caregivers, and in particular the standardisation of therapeutic education programmes. More research on other non-drug interventions: Rigorous studies must also be carried out to validate non-drug interventions that…	Factors influencing sustained participation and the optimal duration of program: More research is needed on the optimal duration of exercise programs, as well as the factors influencing maintenance after termination of the intervention. Optimal program parameters (duration, mode, supervision, intensity, volume/dose): The optimal duration of the intervention, mode of delivery, and extent of superv…	Effects of exercise on metabolic and vascular factors specifically in RA: The short- and longer-term effects of different exercise regimens on important metabolic factors and on vascular function need to be specifically investigated in the RA population. These have never been researched in any populations characterized by ‘high grade’ systemic inflammation, where their regulation may be under ove…			Lack of studies investigating early RA: First, few studies have investigated patients with early RA. The results of the many studies of established RA may not apply to patients with early disease, in terms of physical outcomes (pain and functional ability) or psychological factors. Given the dearth of data on physical therapy in patients with early RA, the experts decided not to make any recommen…	Future studies involving patients with higher levels of functional restriction: By far the majority of studies involve functional classes I and II. Only very few studies involve patients in functional classes III and IV	Longer term studies to determine structural effects of ST (including muscle mass): Even in RA, skeletal muscle shows excellent ability to adapt to different states of loading [20]. However, a longer time period is needed to observe strength training-induced changes in tendon, ligament, cartilage, and bone. Only in five strength training studies has the training period obviously been long enough t…	Better quality, long term studies on single interventions : Better quality trials of single interventions are needed to identify effective elements of therapy, and trials based on pragmatic and accessible interventions are required (Hurley et al., 2002). Long-term studies of comprehensive therapy programmes are needed. Identifying how to screen for those ready for rehabilitation to target interve…	Establish valid measures of strength in people with RA: Pain, swelling, and willingness to exert a maximal voluntary contraction influence measurements of strength and endurance. These factors may vary considerably in RA, be unpredictable over time, and confound the results of muscle testing. Establishment of valid and stable mea- surement procedures of strength and endurance are needed to obtain…	Relationship between exercise and hormonal/inflammatory mechanisms: Additional studies are needed in order to explore the relationships between hormonal and cytokine changes during exercise training, and their potential impact on body composition, metabolism, and immune response during chronic inflam- mation.

## Sheet: AGREE II
Article Titles	Exercise is Medicine- Exercising with Rheumatoid Arthritis	Exercise is Medicine, 2019 - Being Active When you Have Rheumatoid Arthritis	Chiarlitti, 2019 - Exercise Programming for Rheumatoid Arthritis	Osthoff, 2018 - 2018 EULAR recommendations for physical activity in people with inflammatory arthritis and osteoarthritis	Wing, 2012	Hurkmans, 2011	Spanish Society of Rheumatology, 2011	Forestier, 2009	Royal Dutch Society of Physical Therapy, 2008	Gossec, 2006
AGREE II
D1.1 The overall objective(s) of the guideline is (are) specifically described.	4	4	7	7	7	7	4	7	7	7
Comment	Scored similarly as Exercise is Medicine 2019 paper. But not sure if this no date paper is actually linked to the same website series as the 2019 paper	There is a pretty clear objective in this handout series, but not easy to find as you have to go to their website to find it	Intent: managing symptoms/tailoring exercise Benefit or outcome: incresae motivation/sustained participation Target: people with RA, HCPs				Title mentions intent (mgmt) and condition (RA), but does not seem to be clearly stated in the text
D1.2 The health question(s) covered by the guideline is (are) specifically described.	1	1	7	7	7	7	2	4	7	7
Comment		Does not really list health questions, can somewhat be inferred from title though	Apply it section has series of learning objectives although not specifically phrased as questions			Final list of 7 topics is not listed in Table 1?	Limited related specifically to ST	Part of the objective can be framed as a question "establish the indications of physical therapies"
D1.3 The population (patients, public, etc.) to whom the guideline is meant to apply is specifically described.	3	3	7	7	7	7	7	7	7	7
Comment	Can somewhat be inferred from title but not stated very clearly	Website states that handout is for HCP to provide to patients but not clearly described in the guideline	HCPs working with people with RA	These EULAR recommendations for PA in people with iA and OA are for HCPs, patient organisations and policy makers.			People with RA, has separate section for people who are pregnant or elderly
D2.4 The guideline development group includes individuals from all relevant professional groups.	1	2	5	6	4	7	6	7	6	5
Comment	If part of the same series as the 2019 paper (this series has a website that gives the names of contributors), I'd say 2. If not, I'd say 1	Website has link to the content experts involved in the handout series, but only lists name and degrees held https://www.exerciseismedicine.org/support_page.php/rx-for-health-series---contributors/	Does not provide description of member's role in the guideline development group. Might not be representing many relevant groups	Does not provide description of member's role in the guideline development group or their specific discipline/expertise.	Lists author, describes discipline, institutions worked. Does not describe role in guideline development 2 authors, although credible does not include itnernational group or other PA organizations	All 10 are physiotherapists in Netherlands. Does provide specific detail about two of the members involvement in proposing list of topics. Also included in the guideline review committee were "rheuma- tologist, a clinical nurse specialist, an orthopaedic surgeon, a rehabilitation specialist, a social worker, an occupational therapist and a psychologist. Fur- thermore, representatives of the Dutch…	Expert panel includes PCP, nurse, PT, rheum. Expert panel section contains discpline, institution, and city. Does not really describe member's role in guideline development process	Wide range of group members including patients. Appendix has name, discipline city. Role of overall working group is described. Describes 2 specific roles of those involved in lit review	Does not describe the role of the members in guideline development	Does not describe role of specific members in development. Of members described in the guideilne + cited guidelines, all members are rheumatologists
D2.5 The views and preferences of the target population (patients, public, etc.) have been sought.	1	1	1	5	1	6	1	5	1	1
Comment		No clear mention of patients' views being sought		Patients included in task force but not clear how their views were incorporated in the meeting process		Patients were not involved in guideline steering committee, but they did pilot test it with PTs and used their views/feedback. Sought feedback from PTs but not patients	Does not seem to include patients or feedback from HCPs in community	Included a patient representative in the working group, but does not specify how their views informed development
D2.6 The target users of the guideline are clearly defined.	1	1	7	7	7	7	2	5	7	7
Comment		A little mention on the website about use by clinicians and exercise professionals but does not specify beyond that	Apply it section has list of ways guideline can be applied for HCP working with people with RA				Does not seem to have a clear descriptoin of intended target. Does have separate sections about diagnosis, nursing consultation, use of rehabilitation but not clear. P210 mentions a list of HCPs involved but not clear description of intended target	Throughout the guideline there are actionable steps for specific user (ie: family doctor, psychologist). But does not have a clear statement for user to immediately know if guideline applies to them
D3.7 Systematic methods were used to search for evidence.	1	1	1	7	1	7	6 1	6	4	6
Comment		Not discussed	Not discussed				Comprehensive but only for the pharmacological questions. Does not seem to list their methods for the other mgmt options	Does not provide the full search strategy	External document outlines their general approach to search strategies for their guidelines. No specific search strategy outlined	Does not provide the full search strategy. Does list databases, keywords, and date of included studies
D3.8 The criteria for selecting the evidence are clearly described.	1	1	1	7	1	7	6 1	7	1	1
Comment				Does not provide explicit exclusion criteria but provides reasons for exclusion		References a cochrane review that details inclusion/exclusion but this only contains the papers about exercise	Clearly described but only for the pharmacological mangament		Not described in the guideline or external general methodology document
D3.9 The strengths and limitations of the body of evidence are clearly described.	1	1	1	6	1	6	4 6	6	6	7
Comment				Risk of Bias Assessment tool - cochrane used. Reports findings in supplementary figure but does not frame the findings		Does grade the individual studies and summarize level of evidence for specific recommendations. Does not really frame the methological strengths/weaknesses. See Table 1	Lists level of evidence/recommendation for given recommendation. Does not seem to show this for the individual studies though, and does not use a risk of bias tool	Graded the evidence for each study and links level to recommendation. Does not frame the strengths/weaknesses of evidence	Has summary table with levels of evidence	Graded evidence and has a summary table. Within the descriptions of recommendations frames aspects of the studies like whether or not there control group etc
D3.10 The methods for formulating the recommendations are clearly described.	1	1	1	7	1	7	7	7	4	7
Comment		ACSM subject matter experts contributed to development but does not describe the methods		Drafted through discussion/consensus -> vote on LOA. Did not describe how process influenced recommendations					Guideline methodology shows general process of recommendation development, but does not describe for this particular guideline	Developed questions withh delphi -> conducted lit search -> experts sended suggested recommendation -> final wording of rec -> lists level of consensus for final recommendations
D3.11 The health benefits, side effects, and risks have been considered in formulating the recommendations.	2	2	7	7	7	7	7	5	6	7
Comment	Discusses benefits and cautions but none linked to evidence	Discusses benefits and that exercise is not harmful to joints. Discusses how to prevent risk/injury. But not supported by data	Benefits linked to evidence Soreness and pain are discussed and how to consider adapting exercise to prevent/mitigate Did a good job of discussing barriers and risks		Benefits discussed, risk factors discussed, signs to modify exercise discussed			Discusses how ST is well tolerated with supporting evidence. Does not talk much about the benefits and why they recommend ST for all stages of RA	Discusses goals/benefits of exercise therapy. Does not discuss safety/risks much. Does describe how to balance risks by using lower intensity for certain patients
D3.12 There is an explicit link between the recommendations and the supporting evidence.	1	1	4	7	5	7	6	7	7	7
Comment		Not linked to evidence	Process of how evidence was linked/used not described Evidence is cited throughout the article and its recommendations There are sidebar boxes of recommendations but not linked to evidence	Cites evidence in each recommendation section. Table 2 links recommendation to category of evidence.	Provides a FAQ table linked with cited evidence. Some recommendations linked to evidence but does not describe how the authors linked the evidence to form recommendation.		Recommendaitons are linked to level of evidence, and evidence is cited in the supporting text. Recommendations for a given type of management are not linked to evidence summaries/tables (except p.159 for glucocorticoids?)			Recommendation linked to a level of evidence in table. For each recommendation described the evidence/included studies.
D3.13 The guideline has been externally reviewed by experts prior to its publication.	1	1	1	3	1	7	1	7	1 3	1
Comment		Website only mentions those who contributed ot the development, not review	Not specified if external review was done	External peer review was done. Details of purpose review, reviewers, and how it informed guidelines was not provided			Does not mention any external review? Systematic reviewers sent their reviews to the expert panel, but I believe everyone was part of the SER organization		Only Mentions external advisers in the acknowledgements
D3.14 A procedure for updating the guideline is provided.	1	1	1	1	1	1	1	1	1	3
Comment										next steps in this work will consist of disseminating the recommendations to ensure their optimal implementation, eval- uating their impact, and finally regularly updating the recommendations in order to ensure optimal management of patients with RA.
D4.15 The recommendations are specific and unambiguous.	7	7	6	7	7	7	7	7	7	7
Comment			Provides recommendations throughout article although not presented with clear statements		Clear recommendations and broken up into specific sections					Recommendation itself does not specify intent or purpose of recommendation, but is further described in the text
D4.16 The different options for management of the condition or health issue are clearly presented.	7	7	6	7	7	7	7	6	7	7
Comment		Discusses different types of PA and how to adapt	Discusses different types of PA but not presented as clearly and harder to find	Gives options for different kinds of PA, with guidance on how to adjust prescription. Does not describe other tx alternatives but not in the scope of the guideline				Presents different types of non pharmaco treatments. But does not describe what they are sometimes (ie: acupuncture, osteopathy)
D4.17 Key recommendations are easily identifiable.	6	7	5	7	6	7	6	6	7	7
Comment	Seperated by bullet points but not made as clearly distinct as the 2019 paper (boxes, bolded words etc)		There are bolded titles and summary boxes. However certain recommendations themselves are a bit difificult to find within the sections		Specific recommendations are grouped/organized, but not necessarily summarized or made easily visible		Recommendations are grouped according to category (ie: rehab vs pharm). Highlighted in text. Not really summarized or presented in other forms	Recommendations are grouped and italicized. They are summarized in a table but worded a bit differently than actual recommednations so a bit hard to find. Provides flowchart
D5.18 The guideline describes facilitators and barriers to its application.	1	1	2	3	1	5	1	1	4	1
Comment			Discusses how many patients do not receive PA counselling but doesn't specify the barriers/facilitators if this specific guideline	Some barriers for patients in using the guidelines or HCPs for implementing them discussed		Obtained feedback from PTs during pilot implementation and discovered barriers (time, space feasibility). Took these comments into account when designing guideline but did not specify how			• indicating barriers in the application of existing guidelines in daily practice (implementa- tion). Considers e.g., stage of motivation and other behavioural factors for supporting patients to exercise. Does not indicate where the barriers/facilitators came from
D5.19 The guideline provides advice and/or tools on how the recommendations can be put into practice.	5	5	4	2	4	6	1	6 4	6	1
Comment	Similar comments as 2019 paper	Document itself is somewhat like a patient leaflet/tool. Also provides links to example pictures/videos of exercises. Link is a bit hidden from the other recommendations Could use more info on how the exercise specialist should use this document e.g., do they use it at the beginning of a session, do they give it to the patient, should it replace or supplement other parts of their assessment. Need…	Provides link with videos/articles that expand on recommendaitons in sidebar. Not clearly linked to specific recommendaitons within the guideline	Does provide a summary table of public health recommendations No tools or section on implementation aside from summary boxes	Has a section on incorporating exercise, but no other author made tools. Has additional links but not described how they relate to the recommendations and impleneting them.	Does provide tables and flowcharts for which recommendations apply to different timepoints (ie: diagnosis (history/physical), therapy, followup/assessment). Does not really provide external tools.	Appendix has a few documents to help clinicians implement certain recommendations. Gives advice on when/how to use them. However, other than these monitoring tools information on implementation lacking	Contains flow chart on how to incorporate different treatments during different stages of disease Table S2 contains qualitery assurance criteria for clinicians Mostly in a check box form though and not as many details about nuances of how to implement	Has information and advice section for the PT. Also contains link to a flowchart for diagnosis, management, and followup recommendations.
D5.20 The potential resource implications of applying the recommendations have been considered.	1	1	1	2	1	3	4	1	2	1
Comment				Discusses taking into account people's resources but not how this impacts implementation		Discusses taking into account availability facilities and comments from PTs regarding time and space available. Did not discuss how this impacts implementation	Equipment, cost considered		Mentions to incorporate available facilities for exercise and patient's home environment in therapy. Resource availability was not formally evaluated to inform the guideline development/recommendations
D5.21 The guideline presents monitoring and/or auditing criteria.	1	1	1	1	1	1	1	2	4	1
Comment				No mention of monitoring of implemetation of the guidelines		Acknowledges that research is unclear and more knowledge is needed in this area.		Does provide table s2 in appendix that has quality criteria for patient consult. Does not describe how to use it, how often to monitor etc	Supplement 3 P.31 contains has a form PTs can use to determine how much they are following the guideline. Contains evaluation section to determine impact of treatment. Suggests printing it off for each patient, but does not mention the interval/frequency of use
D6.22 The views of the funding body have not influenced the content of the guideline.	1	1	7	4	7	4	4	1	1	4
Comment			States there are No Financial disclosures	Lists the finding source but does not state that it did not influence the content		Lists funding source but does not specify if it influenced guideline creation	Lists funding source but does not specify if it influenced guideline creation			Lists who provided grant
D6.23 Competing interests of guideline development group members have been recorded and addressed.	1	1	7	7	7	1	7	7	1	1
Comment			The authors declare no conflict of interest				Describes conflict of interest for those that have them
O1 Rate the overall quality of this guideline. (1 lowest possible quality, 7 highest possible quality	3	3	4	5	4	6	4	5	5	4
Comment	Similar comments as 2019 paper. In addition, hard to tell where the document was coming from, when it was published, what handout series it is part of etc.	Overall presented nicely for patients to read and apply. But some sections lacked rigor	A bit lacking in methodology. A lot of important information, but some if it is difficult to find. Lacks guidelines on implementation	Lacks guidelines on implementation and some reporting details	Has some practical information for fitness professionals collaborating with other HCPs. Lagging in certain areas of rigour, stakeholder involvement, and implementation	Pretty rigorous methods and well summarized and clear what recommendations to use when. Can be applied to a lot of stages in PT, but could be more specific in terms of therapy/management		Benefit from more details on implementation.	Guideline describes many steps of the therapy process with strong details in implementation. Some aspects of reporting are lacking
O2 I would recommend this guideline for use.	Yes	Yes	Yes	Yes	Yes	Yes	Yes	Yes	Yes	Yes
Comment		For the purpose of HCP providing to patients					Is detailed and provides lots of text, but does not emphasize practical implementation as much, so might require additional resources or supplementation
Total	49	51	83	117	85	124	80	108	96	96
Total of most important items (green)	10	11	22	55	22	61	28	57	35	42

## Sheet: AMSTAR-2
Author, year	Osthoff, 2018	Baillet, 2012	Hurkmans, 2009	Metsios, 2008	Oldfield, 2008
AMSTAR Criteria
1. Did the research questions and inclusion criteria for the review include the components of PICO?	1	1	1	1	1
Comment	Compared with any intervention not meeting the guidelines
2. Did the report of the review contain an explicit statement that the review methods were established prior to the conduct of the review and did the report justify any significant deviations from the protocol?	1	0	1	0	0
Comment	Checked Prospero and yes	Does not mention if protocol was registered anywhere or established before conducting review	Was published and stated why there were discrepancies. Can't access the paper on cochrane database. See article info on Cochrane library
3. Did the review authors explain their selection of the study designs for inclusion in the review?	0	0	0	1	0
Comment				Included non randomized studies due to limited # of RCTs for certain types of training
4. Did the review authors use a comprehensive literature search strategy?	1	1	1	0.5	0.5
Comment	No grey literature but not always appropriate	Did not justify language restrictions Was comprehensive otherwise		Did not search reference lists, consult,	Did not consult, did not search registries
5. Did the review authors perform study selection in duplicate?	1	1	1	0	0
Comment		Two independent investigators (A.B. and M.V.) selected the articles
6. Did the review authors perform data extraction in duplicate?	1	1	1	0	0
Comment	Done by 1, verified by a 2nd
7. Did the review authors provide a list of excluded studies and justify the exclusions?	0	0	1	0	0
Comment	No list?
8. Did the review authors describe the included studies in adequate detail?	1	1	1	1	1
Comment		Time frame for f/up -> duration of program?
9. Did the review authors use a satisfactory technique for assessing the risk of bias (RoB) in individual studies that were included in the review?	1	1	1	1	0
Comment		Used the Jadad scale		Jadad scale
10. Did the review authors report on the sources of funding for the studies included in the review?	0	0	0	0	0
Comment
11. If meta-analysis was performed did the review authors use appropriate methods for statistical combination of results?	1	1	1	N/A	N/A
Comment
12. If meta-analysis was performed, did the review authors assess the potential impact of RoB in individual studies on the results of the meta-analysis or other evidence synthesis?	1	0	0	N/A	N/A
Comment			Does assess RoB but doesn't seem to include in pooled calculation. Also has GRADE scores with their evidence tables
13. Did the review authors account for risk of bias in individual studies when interpreting/discussing the results of the review?	1	0.5	1	0.5	0
Comment	Discussed likely impact of RoB on overall effect (last page)		Discussed methodological quality in results and performed sensitivity analysis	Discusses lack of high quality evidence from the studies about adherence
14. Did the review authors provide a satisfactory explanation for, and dicussion of, any heterogeneity observed in the results of the review?	1	1	1	0	0
Comment	I2 value
15. If they performed quantitative synthesis did the review authors carry out an adequate investigation of publication bias (small study bias) and discuss its likely impact on the results of the review?	1	1	0	N/A	N/A
Comment			Does not represent graphically. Does use the GRADE scoring which incorporates publication bias
16. Did the review authors report any potential sources of conflict of interest, including any funding they received for conducting the review?	1	1	1	1	0
Comment
Total	13	10.5	12	6	2.5
Most important items total (green)	9	7.5	7	2	0.5
